# Supplementary material for: Global biogeography and evolution of Cuvierina pteropods
Source: BMC Evol Biol. 2015 Mar 12;15:39. doi: 10.1186/s12862-015-0310-8 (PMC4443520; doi:10.1186/s12862-015-0310-8)
Supplement: Additional file 1: — Extended summary of Cuvierina samples used in this study. [file 12862_2015_310_MOESM1_ESM.xls]

## Sheet: Table S1
	Morphotype	Genetic clade	Sample name	Cruise	Station	Sampling Date	Latitude	Longitude	N ventral, geom. morph.	N apertural, geom. morph.	N mtCOI	N 28S	N mtCOI population genetics	N BEAST
									1039	550	136	31	60	7	Total Cuvierina
	Reference museum samples (identified by A.W. Janssen 2001-2005)								712	352					Total reference museum samples
									226	83					Total reference C. atlantica
	C. atlantica		CCA_ANE_DANA_0604	DANA	604	1912-03-25	35°56'N	9°05'W	2	2
	C. atlantica		CCA_ANE_DANA_0662	DANA	662	1912-09-30	24°30'N	20°31'W	14	8
	C. atlantica		CCA_ANE_DANA_1152	DANA	1152 IX	1921-10-23	30°17'N	20°44'W	2
	C. atlantica		CCA_ANE_DANA_4017	DANA	4017 XI	1930-03-27	29°13'N	14°12'W	36
	C. atlantica		CCA_ANE_HAV_1912	Komm.f.Havunders	605	1912-03-30	30°50'N	16°10'W	3
	C. atlantica		CCA_ANW_AND_1863	Leg. Andrea	x	1863-08-25	36°22'N	40°48'W	4	4
	C. atlantica		CCA_ANW_AND_1892	Leg. Andrea	x	1892-10	29°20'N	78°44'W	6	6
	C. atlantica		CCA_ANW_DANA_0299	DANA	299	1911-06-13	37°05'N	54°34'W	24
	C. atlantica		CCA_ANW_DANA_0885	DANA	885	1920-07-16	26°26'N	54°14'W	15	8
	C. atlantica		CCA_ANW_DANA_1178	DANA	1178 V	1921-11-09	10°29'N	54°38'W	7	7
	C. atlantica		CCA_ANW_DANA_1192	DANA	1192 XI	1921-12-16	17°43'N	64°54'W	19	8
	C. atlantica		CCA_ANW_DANA_1238	DANA	1238 V	1922-02-11	26°13'N	78°48'W	18	8
	C. atlantica		CCA_ANW_DANA_1339	DANA	1339 V	1922-05-10	30°00'N	64°38'W	13	8
	C. atlantica		CCA_ANW_DANA_1345	DANA	1345 IV	1922-05-08	35°07'N	72°38'W	17	8
	C. atlantica		CCA_ANW_DANA_1365	DANA	1365 IV	1922-06-08	31°47'N	41°41'W	11	8
	C. atlantica		CCA_ANW_DANA_4193	DANA	4193 V	1931-06-22	41°53'N	32°22'W	26
	C. atlantica		CCA_ANW_KJE_1847	Leg. Kjellerup Galathea	721	1847-07-17	33°N	47°W	1
	C. atlantica		CCA_ASE_AND_1872	Leg. Andrea	x	1872	19°30'S	2°30'W	1	1
	C. atlantica		CCA_ASE_DANA_3988	DANA	3988 V	1930-11-23	15°52'S	6°02'W	1	1
	C. atlantica		CCA_ASW_AND_1864	Leg. Andrea	x	1864	24°50'S	21°20'W	2	2
	C. atlantica		CCA_ASW_AND_1869A	Leg. Andrea	x	1869	30°16'S	24°20'W	1	1
	C. atlantica		CCA_ASW_AND_1869B	Leg. Andrea	x	1869	30°S	26°W	1	1
	C. atlantica		CCA_ASW_AND_1872	Leg. Andrea	x	1872-04-20	30°30'S	22°30'W	1	1
	C. atlantica		CCA_ASW_BRU_1863	Leg. Bruun	x	1863-05-18	14°50'S	35°50'W	1	1
									103	43					Total reference C. cancapae
	C. cancapae		CUC_ANE_DANA_1161	DANA	1161 V	1921-11-05	14°52'N	28°04'W	18	18
	C. cancapae		CUC_ANE_DANA_1162	DANA	1162 IV	1921-11-06	13°35'N	30°11'W	24
	C. cancapae		CUC_ANE_FRI_1861	leg. Friis	x	1861	6°N	24°'W	2	2
	C. cancapae		CUC_ANW_DANA_1178	DANA	1178 III V	1921-11-19	10°24'N	54°38'W	46	10
	C. cancapae		CUC_ASW_AND_1866A	Leg. Andrea	x	1866-04-24	0°40'S	30°00'W	3	3
	C. cancapae		CUC_ASW_AND_1866B	Leg. Andrea	x	1866-04-24	21°28'S	38°50'W	1	1
	C. cancapae		CUC_ASW_BEN_1876	Leg. E van Benzon	x	1876-12-09	7°17'S	32°51'W	5	5
	C. cancapae		CUC_ASW_WAR_1866A	Leg. Warming	No.14	1866	9°19'S	32°34'W	2	2
	C. cancapae		CUC_ASW_WAR_1866B	Leg. Warming	x	1866	10°52'S	33°25'W	2	2
									65	39					Total reference C. columnella
	C. columnella		CCC_ISE_AND_1869	Leg. Andrea	x	1869	22°30'S	87°E	2	2
	C. columnella		CCC_ISE_AND_1870A	Leg. Andrea	x	1870	29°40'S	96°20'E	3	3
	C. columnella		CCC_ISE_AND_1870B	Leg. Andrea	x	1870	24°50'S/25°50'S	103°00'E/102°50'E	3
	C. columnella		CCC_ISE_AND_1870C	Leg. Andrea	x	1870	15°35'S/16°00'S	109°20'E/110°20'E	2	2
	C. columnella		CCC_ISE_AND_1870D	Leg. Andrea	x	1870	28°10'S	97°30'E	3
	C. columnella		CCC_ISE_AND_1870E	Leg. Andrea	x	1870	22°40'S/23°30'S	81°50'E/81°E	2
	C. columnella		CCC_ISW_AND_1864	Leg. Andrea O	x	1864	22°S	58°E	6	6
	C. columnella		CCC_ISW_AND_18XX	Leg. Andrea	x	x	21°S	57°E	2
	C. columnella		CCC_ISW_DANA_3934	DANA	3934	x	11°24'S	50°05'E	2	2
	C. columnella		CCC_ISW_DANA_3962	DANA	3962 V	1930-01-14	24°33'S	38°26'E	5	5
	C. columnella		CCC_PSE_PAT_1884	Leg. Patze	x	1884-06-12	9°S	139°W	4	4
	C. columnella		CCC_PSW_DANA_3602	DANA	3602 V	1928-11-22	20°00'S	174°29'E	26	10
	C. columnella		CCC_PSW_DANA_3604	DANA	3604 V IV	1928-11-24	23°32'S	164°36'E	5	5
									226	95					Total reference C. urceolaris
	C. urceolaris		CUU_INW_DANA_3918	DANA	3918 V	1929-12-07	0°35'N	66°09'E	17	10
	C. urceolaris		CUU_ISE_DANA_3805	DANA	3805	1929-09-01	8°32'S	109°37'E	15	8
	C. urceolaris		CUU_ISE_DANA_3814	DANA	3814 IV	1929-09-09	4°38'S	99°24'E	11
	C. urceolaris		CUU_ISE_DANA_3844	DANA	3844 IV	1929-10-10	12°05'S	96°45'E	1	1
	C. urceolaris		CUU_ISE_DANA_3850	DANA	3850 III	1929-10-14	6°01'S	93°12'E	9	9
	C. urceolaris		CUU_ISE_DANA_3860	DANA	3860 XXIII	1929-10-20	2°57'S	99°36'E	16
	C. urceolaris		CUU_ISW_DANA_3925	DANA	3925 IV	1929-12-16	7°13'S	52°22'E	17	8
	C. urceolaris		CUU_ISW_DANA_3926	DANA	3926 III	1929-12-16	8°27'S	50°54'E	15
	C. urceolaris		CUU_ISW_DANA_3929	DANA	3929 VIII	1929-12-18	12°11'S	50°18'E	15
	C. urceolaris		CUU_ISW_DANA_3934	DANA	3934 VI IX XIV XIX	1929-12-20/21	11°24'S	50°05'E	16	8
	C. urceolaris		CUU_ISW_DANA_3948	DANA	3948 I	1930-01-06	10°11'S	41°57'E	5	5
	C. urceolaris		CUU_PNW_DANA_3689	DANA	3689 VII	1929-04-09	7°13.5'N	111°49'E	1	1
	C. urceolaris		CUU_PNW_DANA_3729	DANA	3729 III	1929-06-17	20°03'N	120°50'E	14	8
	C. urceolaris		CUU_PNW_DANA_3731	DANA	3731 I	1929-06-16	14°37'N	119°52'E	7
	C. urceolaris		CUU_PNW_DANA_3751	DANA	3751 IV V	1929-07-12	3°40.5'N	137°53'E	26	8
	C. urceolaris		CUU_PNW_DANA_3780	DANA	3780 II	1929-06-15	16°55'N	120°25'E	5	5
	C. urceolaris		CUU_PNW_GAL_1846A	Leg. Ardth Galathea	690B	1846-06-01	22°55'N	116°26'E	5	5
	C. urceolaris		CUU_PNW_GAL_1846B	Leg. Ardth Galathea	690	1846	19°14'N	116°06'E	1
	C. urceolaris		CUU_PSE_DANA_3563	DANA	3563 IV	1928-09-29	7°46'S	131°22'W	13	13
	C. urceolaris		CUU_PSW_DANA_3584	DANA	3584 VI	1928-10-29	10°52'S	168°40'W	10
	C. urceolaris		CUU_PSW_DANA_3585	DANA	3585 VI	1928-10-31	7°44'S	167°10'W	6	6
	C. urceolaris		CUU_PSW_DANA_3800	DANA	3800 IV	1929-08-18	7°53'S	116°18'E	1
									34	34					Total reference C. pacifica N
	C. pacifica N		CCP_PNE_DANA_4777	DANA	4777	1933-03-29	35°59'N	129°25'W	1	1
	C. pacifica N		CCP_PNE_DANA_4778	DANA	4778	1933-04-07	32°13'N	167°25'W	5	5
	C. pacifica N		CCP_PNE_DANA_4794	DANA	4794	1933-08-21	33°45'N	137°30'W	1	1
	C. pacifica N		CCP_PNE_DANA_4807	DANA	4807	1934-02-12	32°56'N	131°50'W	1	1
	C. pacifica N		CCP_PNW_DANA_3718	DANA	3718 V	1929-05-25	20°04'N	123°59'E	14	14
	C. pacifica N		CCP_PNW_DANA_4761	DANA	4761	1932-04-19	25°10'N	127°45'E	3	3
	C. pacifica N		CCP_PNW_DANA_4788	DANA	4788	1933-05-17	32°50'N	173°10'W	8	8
	C. pacifica N		CCP_PSE_PAT_1884	Leg. Patze	x	1884-06-12	9°S	139°W	1	1
									58	58					Total reference C. pacifica S
	C. pacifica S		CCP_PSW_DANA_3576	DANA	3576 VIII	x	17°37'S	149°44'W	1	1
	C. pacifica S		CCP_PSW_DANA_3577	DANA	3577 III	1928-10-19	18°49'S	153°10'W	2	2
	C. pacifica S		CCP_PSW_DANA_3581	DANA	3581 V	1928-10-26	17°03'S	166°18'W	16	16
	C. pacifica S		CCP_PSW_DANA_3602	DANA	3602 V	1928-11-22	20°00'S	174°29'E	18	18
	C. pacifica S		CCP_PSW_DANA_3604	DANA	3604 V	1928-11-24	25°32'S	167°36'E	9	9
	C. pacifica S		CCP_PSW_DANA_3611	DANA	3611 V	1928-11-26	20°53'S	164°03'E	2	2
	C. pacifica S		CCP_PSW_DANA_3620	DANA	3620 II	1928-12-07	24°47'S	170°19'E	5	5
	C. pacifica S		CCP_PSW_DANA_3622	DANA	3622 I	1928-12-08	25°54'S	172°37'E	3	3
	C. pacifica S		CCP_PSW_DANA_3623	DANA	3623	1928-12-09	27°21'S	175°11'E	2	2
	Other museum samples (identified in this study)								214	83					Total other museum samples
	C. atlantica		MC_ANE_101A_242	Project 101A	24 Tr.2	1980-04-29	29°48'N	29°58'W	3	3
	C. atlantica		MC_ANE_DANA_1126	DANA	1126 V	1921-10-01	37°06'N	12°25'W	5	5
	C. atlantica		MC_ANE_DANA_4017	DANA	4017 IX XI	1930-03-27	29°13'N	14°12'W	19	5
	C. atlantica		MC_ANW_101A_172	Project 101A	17 Tr.2	1980-04-21	41°11'N	35°31'W	2
	C. atlantica		MC_ANW_101A_173	Project 101A	17 Tr.3	1980-04-21	41°16'N	35°32'W	1
	C. atlantica		MC_ANW_101A_182	Project 101A	18 Tr.2	1980-04-22	39°52'N	36°18'W	10	5
	C. atlantica		MC_ANW_101A_185	Project 101A	18 Tr.5	1980-04-22	39°47'N	36°16'W	7
	C. atlantica		MC_ANW_101A_186	Project 101A	18 Tr.6	1980-04-22	39°45'N	36°13'W	7
	C. atlantica		MC_ANW_ACRE_0104	ACRE	1-4D	1967-10-27	32°18'N	64°20'W	10	5
	C. atlantica		MC_ANW_ACRE_0203	ACRE	2-3	1968-03-07	32°14'N	63°44'W	10
	C. atlantica		MC_ANW_ACRE_0307	ACRE	3-7	1968-07-05	33°12'N	64°35'W	4
	C. atlantica		MC_ANW_ACRE_0313	ACRE	3-13	1968-07-05/06	32°54'N	64°45'W	6
	C. atlantica		MC_ANW_ACRE_1409	ACRE	14-9P	1968-09-04	31°52'N	63°58'W	1
	C. atlantica		MC_ANW_DANA_0299	DANA	299	1911-06-18	37°05'N	54°34'W	9
	C. atlantica		MC_ANW_DANA_1286	DANA	1286 V	1922-04-07	15°17'N	61°29'W	23	7
	C. atlantica		MC_ANW_DANA_1322	DANA	1322 XXXVIII	1922-04-29	27°02'N	53°39'W	3
	C. atlantica		MC_ANW_DANA_1355	DANA	1355 I	1922-05-30	31°48'N	63°38'W	21
	C. atlantica		MC_ANW_DANA_1356	DANA	1356 IV	1922-06-01	29°56'N	59°33'W	19
	C. atlantica		MC_ANW_DANA_4195	DANA	4195 III	1931-06-22	41°55'N	32°22'W	1
	C. cancapae		MC_ANE_DANA_1161	DANA	1161 II	1921-11-05	14°52'N	28°04'W	4	4
	C. cancapae		MC_ANW_DANA_1286	DANA	1286 V	1922-04-07	15°17'N	61°29'W	3	3
	C. columnella		MC_PSW_DANA_3570	DANA	3570 VII	1928-10-07	14°01'S	147°52'W	2	2
	C. columnella		MC_PSW_DANA_3583	DANA	3583 VI	1928-10-29	13°11'S	161°51'W	2	2
	C. columnella		MC_PSW_DANA_3601	DANA	3601 V	1928-11-20	18°21'S	178°21'E	2	2
	C. urceolaris		MC_ISE_DANA_3814	DANA	3814 II IV	1929-09-09	4°38'S	99°24'E	3	3
	C. urceolaris		MC_ISE_DANA_3860	DANA	3860 XI-XV	1929-10-20	2°57'S	99°36'E	3	3
	C. urceolaris		MC_ISW_DANA_3921	DANA	3921 VIII	1929-12-11	3°36'S	58°19'E	4	4
	C. urceolaris		MC_ISW_DANA_3929	DANA	3929 VIII	1929-12-18	12°11'S	50°18'E	3	3
	C. urceolaris		MC_PNW_DANA_3739	DANA	3739 IV	1929-07-02	3°20'N	123°50'E	1	1
	C. urceolaris		MC_PSW_DANA_3583	DANA	3583 VI	1928-10-29	13°11'S	161°51'W	1	1
	C. urceolaris		MC_PSW_DANA_3584	DANA	3584 V	1928-10-20	10°52'S	168°40'W	1	1
	C. pacifica N		MC_PNE_DANA_4778	DANA	4778	1933-04-07	32°13'N	167°25'W	1	1
	C. pacifica N		MC_PNW_DANA_4761	DANA	4761	1932-04-19	25°10'N	127°45'E	2	2
	C. pacifica N		MC_PNW_DANA_4788	DANA	4788	1933-05-17	32°50'N	173°10'W	2	2
	C. pacifica S		MC_PSW_DANA_3578	DANA	3578 IV	1928-10-20	20°19'S	157°20'W	2	2
	C. pacifica S		MC_PSW_DANA_3583	DANA	3583 VI	1928-10-29	13°11'S	161°51'W	14	14
	C. pacifica S		MC_PSW_DANA_3601	DANA	3601 V	1928-11-20	18°21'S	178°21'E	3	3
	Fresh samples (identified in this study)								113	115	133	30	60	7	Total fresh samples
	C. atlantica	Atlantic	C_ANE_AMT18_21	AMT18	21	2008-10-13	30°28'N	33°57’W			1: KP292656
	C. atlantica	Atlantic	C_ANE_AMT22_21	AMT22	21	2012-10-22	25°29'N	39°00'W	1	1	1: KP292657		1
	C. atlantica	Atlantic	C_ANE_AMT22_21a	AMT22	21a	2012-10-21	25°42'N	38°43'W	1	1	1: KP292658	1: KP292620	1
	C. atlantica	Atlantic	C_ANE_AMT22_27	AMT22	27	2012-10-25	17°42'N	36°27'W	1	1	1: KP292659		1
	C. atlantica	Atlantic	C_ANE_AMT22_29	AMT22	29	2012-10-26	15°03'N	34°28'W	1	1	1: KP292660		1
	C. atlantica	Atlantic	C_ANE_AMT22_29a	AMT22	29a	2012-10-26	15°18'N	34°40'W	3	3	3: KP292661-KP292663		3
	C. atlantica	Atlantic	C_ANE_MAR_28	MARECO	28	2004-06-27	42°59'N	27°48'W			1: KP292664
	C. atlantica	Atlantic	C_ANE_MAR_32	MARECO	32	2004-06-29	42°48'N	30°14'W	2	2	2: KP292665-KP292666	1: KP292621	2
	C. atlantica	Atlantic	C_ANE_MAR_36	MARECO	36	2004-07-01	41°29'N	28°19'W	9	11	12: KP292667-KP292678	1: KP292622	10	1
	C. atlantica	Atlantic	C_ANE_MP3_03	MP3	3	2001-06-27	29°15'N	25°28'W	1	1	2: KP292679-KP292680		1
	C. atlantica	x	C_ANE_MP3_04	MP3	4	2001-06-28	29°21'N	27°59'W	1	1
	C. atlantica	Atlantic	C_ANE_TRAN0106	0106TRAN	CAN1	2001-06-22	29°37'N	13°48'W	2	1	1: KP292681	1: KP292623	1
	C. atlantica	Atlantic	C_ANW_ECO_15	ECO-CH-Z	15	2007-01-16	20°09'N	86°36'W	1	1	1: KP292682		1
	C. atlantica	Atlantic	C_ANW_ECO_54	ECO-CH-Z	54	2007-01-24	17°54'N	87°54'W	1	1	1: KP292683		1
	C. atlantica	Atlantic	C_ANW_ECO_56	ECO-CH-Z	56	2007-01-25	17°54'N	87°28'W	1	1	1: KP292684		1
	C. atlantica	Atlantic	C_ANW_ECO_62	ECO-CH-Z	62	2007-01-26	16°49'N	87°11'W	1	1	1: KP292685		1
	C. atlantica	Atlantic	C_ANW_ECO_63	ECO-CH-Z	63	2007-01-26	16°41'N	87°13'W	1	1	1: KP292686		1
	C. atlantica	Atlantic	C_ANW_ECO_71	ECO-CH-Z	71	2007-01-27	16°31'N	87°57'W	1	1	1: KP292687		1
	C. atlantica	Atlantic	C_ANW_ECO_77	ECO-CH-Z	77	2007-01-27	16°22'N	88°02'W	1	1	1: KP292688		1
	C. atlantica	Atlantic	C_ANW_ECO_79	ECO-CH-Z	79	2007-01-28	16°31'N	87°47'W	2	2	2: KP292689-KP292690		2
	C. atlantica	Atlantic	C_ANW_ECO_82	ECO-CH-Z	82	2007-01-28	17°19'N	87°46'W	1	1	1: KP292691	1: KP292624	1
	C. atlantica	Atlantic	C_ANW_MP3_12	MP3	12	2001-07-02	29°57'N	45°03'W	5	5	3: KP292692-KP292694		3
	C. atlantica	Atlantic	C_ASW_AMT18_63	AMT18	63	2008-10-26	8°50'S	25°00’W			1: KP292695	1: KP292625
	C. atlantica	Atlantic	C_ASW_AMT18_83	AMT18	83	2008-10-31	26°33'S	25°00’W			2: KP292696-KP292697	1: KP292626
	C. atlantica	Atlantic	C_ASW_AMT22_56	AMT22	56	2012-11-10	25°44'S	25°00'W	7	7	6: KP292698-KP292703		6
	C. atlantica	Atlantic	C_ASW_AMT22_56a	AMT22	56a	2012-11-09	25°29'S	25°00'W	1	2	2: KP292704-KP292705		2
	C. atlantica	Atlantic	C_ASW_AMT22_58	AMT22	58	2012-11-11	28°22'S	25°27'W	4	4	4: KP292706-KP292709		4
	C. atlantica	Atlantic	C_ASW_AMT22_58a	AMT22	58a	2012-11-11	28°22'S	25°28'W	5	6	7: KP292710-KP292716	2: KP292627-KP292628	6
	C. atlantica	Atlantic	C_ASW_AMT22_60	AMT22	60	2012-11-12	30°10'S	27°54'W	2	1	4: KP292717-KP292720		2
	C. atlantica	Atlantic	C_ASW_AMT22_60a	AMT22	60a	2012-11-12	30°01'S	27°43'W	1		2: KP292721-KP292722	1: KP292629	1
	C. cancapae	Atlantic	C_ASW_AMT22_45	AMT22	45	2012-11-03	8°05'S	25°02'W	1	1	1: KP292723	1: KP292630	1	1
	C. cancapae	Atlantic	C_ASW_AMT22_47	AMT22	47	2012-11-04	11°37'S	25°03'W	2	2	2: KP292724-KP292725	1: KP292631	2
	C. cancapae	Atlantic	C_ASW_AMT22_47a	AMT22	47a	2012-11-03	11°18'S	25°03'W			2: KP292726-KP292727	2: KP292632-KP292633	2
	C. columnella	Indo-Pacific	C_PSW_DRFT07RR_11	DRFT07RR	11	2001-12-24	36°05'S	149°29'W	1	1	1: KP292728	1: KP292634		1
	C. urceolaris	Indo-Pacific	C_ISE_VANC10MV_22	VANC10MV	22	2003-06-06	12°52'S	94°26'E	1	1	1: KP292729	1: KP292635		1
	C. pacifica N	Indo-Pacific	C_PNE_KH1110_08	KH-11-10	8	2011-12-19	22°47'N	158°06'W	19	19	24: KP292730-KP292753	3: KP292636-KP292638
	C. pacifica N	Indo-Pacific	C_PNE_KM1109_02	Kilo Moana 1109	2	2011-03-04	21°14'N	158°11'W	3	3	3: KP292754-KP292756	1: KP292639		1
	C. pacifica N	Indo-Pacific	C_PNE_KM1109_06	Kilo Moana 1109	6	2011-03-05	21°27'N	158°23'W	2	2	2: KP292757-KP292758
	C. pacifica N	Indo-Pacific	C_PNE_KM1109_08	Kilo Moana 1109	8	2011-03-06	21°20'N	158°22'W	1	1	1: KP292759	1: KP292640
	C. pacifica N	Indo-Pacific	C_PNE_KM1109_12	Kilo Moana 1109	12	2011-03-07	21°25'N	158°21'W	2	2	1: KP292760
	C. pacifica N	Indo-Pacific	C_PNW_COOK11MV_01	COOK11MV	1	2001-08-11	18°19'N	132°44'E	3	3	3: KP292761-KP292763
	C. pacifica N	Indo-Pacific	C_PNW_KH1110_05	KH-11-10	5	2011-12-14	23°00'N	180°00'E			2: KP292764-KP292765	1: KP292641
	C. pacifica N	Indo-Pacific	C_PNW_TMKT1020_05	R/V Tansei-Maru KT-10-20	5	2010-09-29	27°08'N	125°33'E	5	6	5: KP292766-KP292770	1: KP292642
	C. pacifica N	Indo-Pacific	C_PSW_DRFT07RR_14	DRFT07RR	14	2001-12-27	38°32'S	161°14'W	2	2	2: KP292771-KP292772
	C. pacifica S	South Pacific	C_PSE_DRFT07RR_01	DRFT07RR	1	2001-12-17	27°41'S	111°33'W	1	1	1: KP292773	1: KP292643		1
	C. pacifica S	South Pacific	C_PSE_KH1110_15	KH-11-10	15	2012-01-08	23°00'S	119°16'W	3	3	4: KP292774-KP292777	2: KP292644-KP292645
	C. pacifica S	South Pacific	C_PSE_KH1110_18	KH-11-10	18	2012-01-13	30°00'S	107°00'W	1	1	1: KP292778	1: KP292646		1
	C. pacifica S	South Pacific	C_PSE_KH1110_21	KH-11-10	21	2012-01-18	23°00'S	100°00'W	3	3	3: KP292779-KP292781	1: KP292647
	C. pacifica S	South Pacific	C_PSW_COOK14MV_04	COOK14MV	4	2001-10-07	22°14'S	178°26'W	1	1	1: KP292782
	C. pacifica S	South Pacific	C_PSW_COOK14MV_10	COOK14MV	10	2001-10-11	23°50'S	174°13'W	1	1	2: KP292783-KP292784
	C. pacifica S	South Pacific	C_PSW_COOK14MV_19	COOK14MV	19	2001-10-14	29°05'S	176°09'W	2	2	2: KP292785-KP292786	1: KP292648
	C. pacifica S	South Pacific	C_PSW_COOK14MV_31	COOK14MV	31	2001-10-24	22°00'S	174°00'W	2	2	2: KP292787-KP292788	1: KP292649
	GenBank (Klussman-Kolb & Dinapoli 2006; Jennings et al. 2010)										3	1			Total GenBank
	x	Atlantic	C_ANW_FJ876895 (Jennings et al. 2010)	RHB0603	x	2006-04-19	24°59'N	59°59'W			1: FJ876895
	x	Indo-Pacific	C_ISE_FJ876896 (Jennings et al. 2010)	Galathea_2006	x	2006-11-13	16°38'S	120°13'E			1: FJ876896
	x	Indo-Pacific	C_ISE_FJ876897 (Jennings et al. 2010)	Galathea_2006	x	2006-11-14	16°26'S	119°55'E			1: FJ876897
	x	Atlantic	C_ANW_DQ237984 (Klussmann-Kolb & Dinapoli, 2006)	x	x	x	x	x				1: DQ237984
	Outgroups (identified by A.W. Janssen; sequenced by K.T.C.A. Peijnenburg)										6	6		6	Total outgroups
	Clio cuspidata			AMT18	66 #2	2008-10-27	12°50'S	25°00'W			1: KP292789	1: KP292650		1
	Clio recurva			MAR-ECO	2 #2-3	2004-06-09	59°58'N	25°45'W			1: KP292790	1: KP292651		1
	Clio pyramidata f. pyramidata			AMT18	27 #1	2008-10-15	24°45'N	40°05'W			1: KP292791	1: KP292652		1
	Creseis conica			AMT18	15 #1	2008-10-11	36°01'N	27°44'W			1: KP292792			Combined
	Creseis conica			AMT18	19 #1	2008-10-12	33°18'N	30°48'W				1: KP292653		Combined
	Diacria danae			AMT18	21 #1	2008-10-13	30°28'N	33°57'W				1: KP292654		Combined
	Diacria danae			AMT18	24 #2	2008-10-14	27°38'N	37°02'W			1: KP292793			Combined
	Diacria trispinosa			ECO-CH-Z	77 #3	2011-01-28	16°22'N	88°02'W			1: KP292794			Combined
	Diacria trispinosa			AMT18	63 #1	2008-10-26	8°50'S	25°00’W				1: KP292655		Combined
