# Supplementary material for: Global biogeography and evolution of Cuvierina pteropods
Source: BMC Evol Biol. 2015 Mar 12;15:39. doi: 10.1186/s12862-015-0310-8 (PMC4443520; doi:10.1186/s12862-015-0310-8)
Supplement: Additional file 4: — Pairwise genetic distances within and between Cuvierina morphotypes based on COI and 28S. [file 12862_2015_310_MOESM4_ESM.xls]

## Sheet: PairwiseDistCOI
	Average genetic distances of COI between and within Cuvierina morphotypes
N		C. atlantica	C. cancapae	C. pacifica S	C. pacifica N	C. columnella	C. urceolaris
67	C. atlantica	0.02
5	C. cancapae	0.02	0.02
16	C. pacifica S	0.047	0.046	0.008
43	C. pacifica N	0.051	0.051	0.045	0.016
1	C. columnella	0.046	0.046	0.045	0.023	N/A
1	C. urceolaris	0.049	0.05	0.039	0.019	0.02	N/A
	Average genetic distances of COI between and within Cuvierina mitochondrial clades
N		Atlantic	South Pacific	Indo-Pacific
72	Atlantic	0.02
16	South Pacific	0.046	0.008
45	Indo-Pacific	0.051	0.045	0.017

## Sheet: PairwiseDist28S
	Average genetic distances of 28S between and within Cuvierina morphotypes
N	alleles	C. atlantica	C. cancapae	C. pacifica S	C. pacifica N	C. columnella	C. urceolaris
20	C. atlantica	0.0003
8	C. cancapae	0.0002	0.0003
18	C. pacifica S	0.0017	0.0017	0.001
14	C. pacifica N	0.0014	0.0014	0.0003	0.0008
2	C. columnella	0.0007	0.0006	0.0002	0.0009	N/A
2	C. urceolaris	0.0022	0.0022	0.0003	0.0015	0.0016	N/A
	Average genetic distances of 28S between and within Cuvierina mitochondrial clades
N	alleles	Atlantic	South Pacific	Indo-Pacific
28	Atlantic	0.0003
18	South Pacific	0.0017	0.001
18	Indo-Pacific	0.0014	0.0026	0.0009

## Sheet: CompleteDiffCOI
		C. atlantica
		C_ANE_AMT18_21_01	C_ANE_AMT22_21A_01	C_ANE_AMT22_21_01	C_ANE_AMT22_27_01	C_ANE_AMT22_29A_01	C_ANE_AMT22_29A_02	C_ANE_AMT22_29A_03	C_ANE_AMT22_29_01	C_ANE_MAR_28_01	C_ANE_MAR_32_01	C_ANE_MAR_32_02	C_ANE_MAR_36_01	C_ANE_MAR_36_02	C_ANE_MAR_36_03	C_ANE_MAR_36_04	C_ANE_MAR_36_05	C_ANE_MAR_36_06	C_ANE_MAR_36_08	C_ANE_MAR_36_09	C_ANE_MAR_36_10	C_ANE_MAR_36_11	C_ANE_MAR_36_12	C_ANE_MAR_36_13	C_ANE_MP3_03_01	C_ANE_MP3_03_02	C_ANE_TRAN0106_01_02	C_ANW_MP3_12_01	C_ANW_MP3_12_02	C_ANW_MP3_12_05	C_ANW_ECO_15_01	C_ANW_ECO_54_01	C_ANW_ECO_56_01	C_ANW_ECO_62_01	C_ANW_ECO_63_01	C_ANW_ECO_71_01	C_ANW_ECO_77_01	C_ANW_ECO_79_01	C_ANW_ECO_79_02	C_ANW_ECO_82_01	C_ASW_AMT18_63_01	C_ASW_AMT18_83_01	C_ASW_AMT18_83_02	C_ASW_AMT22_56A_01	C_ASW_AMT22_56A_02	C_ASW_AMT22_56_01	C_ASW_AMT22_56_02	C_ASW_AMT22_56_03	C_ASW_AMT22_56_04
C. atlantica	C_ANE_AMT18_21_01
	C_ANE_AMT22_21A_01	0.00455927
	C_ANE_AMT22_21_01	0.0227964	0.0243161
	C_ANE_AMT22_27_01	0.00607903	0.00151976	0.0227964
	C_ANE_AMT22_29A_01	0.00455927	0	0.0243161	0.00151976
	C_ANE_AMT22_29A_02	0.00911854	0.0106383	0.0197568	0.0121581	0.0106383
	C_ANE_AMT22_29A_03	0.0212766	0.0227964	0.0258359	0.0212766	0.0227964	0.0212766
	C_ANE_AMT22_29_01	0.0258359	0.0273556	0.0273556	0.0258359	0.0273556	0.0258359	0.0258359
	C_ANE_MAR_28_01	0.00911854	0.00759878	0.0227964	0.00911854	0.00759878	0.00911854	0.0243161	0.0288754
	C_ANE_MAR_32_01	0.00759878	0.00911854	0.0243161	0.0106383	0.00911854	0.0136778	0.0227964	0.0303951	0.0136778
	C_ANE_MAR_32_02	0.0197568	0.0212766	0.0243161	0.0197568	0.0212766	0.0227964	0.0197568	0.0273556	0.0258359	0.0243161
	C_ANE_MAR_36_01	0.0167173	0.0182371	0.0273556	0.0197568	0.0182371	0.0197568	0.0227964	0.0303951	0.0197568	0.0212766	0.0212766
	C_ANE_MAR_36_02	0.0243161	0.0258359	0.0197568	0.0243161	0.0258359	0.0182371	0.0243161	0.0227964	0.0243161	0.0258359	0.0212766	0.0258359
	C_ANE_MAR_36_03	0.0182371	0.0197568	0.0167173	0.0182371	0.0197568	0.0151976	0.0182371	0.0197568	0.0212766	0.0197568	0.0151976	0.0227964	0.00607903
	C_ANE_MAR_36_04	0.00911854	0.00455927	0.0227964	0.00607903	0.00455927	0.00911854	0.0212766	0.0288754	0.00607903	0.0106383	0.0258359	0.0197568	0.0243161	0.0212766
	C_ANE_MAR_36_05	0.0197568	0.0212766	0.0212766	0.0197568	0.0212766	0.0197568	0.0197568	0.0273556	0.0227964	0.0243161	0.00303951	0.0182371	0.0182371	0.0151976	0.0227964
	C_ANE_MAR_36_06	0.0258359	0.0243161	0.0212766	0.0227964	0.0243161	0.0197568	0.0227964	0.0243161	0.0258359	0.0273556	0.0227964	0.0273556	0.0106383	0.00759878	0.0227964	0.0197568
	C_ANE_MAR_36_08	0.00911854	0.00455927	0.0258359	0.00607903	0.00455927	0.0121581	0.0243161	0.0288754	0.00911854	0.0136778	0.0258359	0.0227964	0.0273556	0.0212766	0.00607903	0.0258359	0.0258359
	C_ANE_MAR_36_09	0.0227964	0.0273556	0.0243161	0.0258359	0.0273556	0.0227964	0.0227964	0.0334347	0.0258359	0.0303951	0.0273556	0.0273556	0.0258359	0.0227964	0.0258359	0.0243161	0.0273556	0.0288754
	C_ANE_MAR_36_10	0.0212766	0.0227964	0.0227964	0.0212766	0.0227964	0.0212766	0.0151976	0.0258359	0.0243161	0.0258359	0.00455927	0.0227964	0.0197568	0.0136778	0.0243161	0.00455927	0.0212766	0.0243161	0.0258359
	C_ANE_MAR_36_11	0.00455927	0.00607903	0.0243161	0.00759878	0.00607903	0.0106383	0.0227964	0.0273556	0.00759878	0.00911854	0.0212766	0.0182371	0.0258359	0.0197568	0.0106383	0.0212766	0.0273556	0.0106383	0.0273556	0.0227964
	C_ANE_MAR_36_12	0.0106383	0.00607903	0.0212766	0.00759878	0.00607903	0.0106383	0.0227964	0.0273556	0.00759878	0.0121581	0.0243161	0.0212766	0.0227964	0.0197568	0.00151976	0.0212766	0.0212766	0.00759878	0.0273556	0.0227964	0.0121581
	C_ANE_MAR_36_13	0	0.00455927	0.0227964	0.00607903	0.00455927	0.00911854	0.0212766	0.0258359	0.00911854	0.00759878	0.0197568	0.0167173	0.0243161	0.0182371	0.00911854	0.0197568	0.0258359	0.00911854	0.0227964	0.0212766	0.00455927	0.0106383
	C_ANE_MP3_03_01	0.00759878	0.00303951	0.0212766	0.00455927	0.00303951	0.00759878	0.0227964	0.0273556	0.00455927	0.0121581	0.0243161	0.0182371	0.0227964	0.0197568	0.00151976	0.0212766	0.0212766	0.00455927	0.0243161	0.0227964	0.00911854	0.00303951	0.00759878
	C_ANE_MP3_03_02	0.0197568	0.0212766	0.0151976	0.0197568	0.0212766	0.0136778	0.0197568	0.0212766	0.0197568	0.0212766	0.0167173	0.0212766	0.00455927	0.00151976	0.0197568	0.0136778	0.00607903	0.0227964	0.0212766	0.0151976	0.0212766	0.0182371	0.0197568	0.0182371
	C_ANE_TRAN0106_01_02	0.0182371	0.0197568	0.0167173	0.0182371	0.0197568	0.0151976	0.0182371	0.0197568	0.0212766	0.0197568	0.0151976	0.0227964	0.00607903	0	0.0212766	0.0151976	0.00759878	0.0212766	0.0227964	0.0136778	0.0197568	0.0197568	0.0182371	0.0197568	0.00151976
	C_ANW_MP3_12_01	0.0303951	0.0319149	0.0258359	0.0303951	0.0319149	0.0243161	0.0273556	0.0319149	0.0303951	0.0319149	0.0243161	0.0319149	0.0151976	0.0121581	0.0303951	0.0243161	0.0167173	0.0334347	0.0258359	0.0258359	0.0319149	0.0288754	0.0303951	0.0288754	0.0106383	0.0121581
	C_ANW_MP3_12_02	0.00607903	0.00759878	0.0258359	0.00911854	0.00759878	0.0121581	0.0227964	0.0273556	0.0121581	0.0106383	0.0212766	0.0182371	0.0258359	0.0197568	0.0121581	0.0212766	0.0273556	0.00911854	0.0273556	0.0227964	0.00759878	0.0136778	0.00607903	0.0106383	0.0212766	0.0197568	0.0319149
	C_ANW_MP3_12_05	0.00455927	0	0.0243161	0.00151976	0	0.0106383	0.0227964	0.0273556	0.00759878	0.00911854	0.0212766	0.0182371	0.0258359	0.0197568	0.00455927	0.0212766	0.0243161	0.00455927	0.0273556	0.0227964	0.00607903	0.00607903	0.00455927	0.00303951	0.0212766	0.0197568	0.0319149	0.00759878
	C_ANW_ECO_15_01	0.00303951	0.00759878	0.0227964	0.00911854	0.00759878	0.00911854	0.0243161	0.0288754	0.00911854	0.0106383	0.0227964	0.0167173	0.0243161	0.0212766	0.00911854	0.0197568	0.0258359	0.0121581	0.0227964	0.0243161	0.00759878	0.0106383	0.00303951	0.00759878	0.0197568	0.0212766	0.0303951	0.00911854	0.00759878
	C_ANW_ECO_54_01	0.0182371	0.0197568	0.0167173	0.0182371	0.0197568	0.0151976	0.0182371	0.0197568	0.0212766	0.0197568	0.0151976	0.0227964	0.00607903	0	0.0212766	0.0151976	0.00759878	0.0212766	0.0227964	0.0136778	0.0197568	0.0197568	0.0182371	0.0197568	0.00151976	0	0.0121581	0.0197568	0.0197568	0.0212766
	C_ANW_ECO_56_01	0.0212766	0.0258359	0.0258359	0.0243161	0.0258359	0.0243161	0.0212766	0.0319149	0.0273556	0.0288754	0.0258359	0.0288754	0.0273556	0.0212766	0.0273556	0.0258359	0.0288754	0.0273556	0.00759878	0.0243161	0.0258359	0.0288754	0.0212766	0.0258359	0.0227964	0.0212766	0.0243161	0.0258359	0.0258359	0.0243161	0.0212766
	C_ANW_ECO_62_01	0.0227964	0.0212766	0.0212766	0.0197568	0.0212766	0.0197568	0.0227964	0.0243161	0.0227964	0.0273556	0.0182371	0.0243161	0.0227964	0.0197568	0.0227964	0.0151976	0.0212766	0.0258359	0.0303951	0.0197568	0.0243161	0.0212766	0.0227964	0.0212766	0.0182371	0.0197568	0.0288754	0.0258359	0.0212766	0.0227964	0.0197568	0.0319149
	C_ANW_ECO_63_01	0.0212766	0.0227964	0.0227964	0.0212766	0.0227964	0.0212766	0.0182371	0.0288754	0.0243161	0.0258359	0.00455927	0.0197568	0.0197568	0.0167173	0.0243161	0.00151976	0.0212766	0.0273556	0.0258359	0.00303951	0.0227964	0.0227964	0.0212766	0.0227964	0.0151976	0.0167173	0.0258359	0.0227964	0.0227964	0.0212766	0.0167173	0.0273556	0.0167173
	C_ANW_ECO_71_01	0.0212766	0.0227964	0.0197568	0.0212766	0.0227964	0.0151976	0.0151976	0.0227964	0.0212766	0.0258359	0.0167173	0.0197568	0.0121581	0.0121581	0.0212766	0.0136778	0.0167173	0.0243161	0.0227964	0.0121581	0.0227964	0.0197568	0.0212766	0.0197568	0.0106383	0.0121581	0.0212766	0.0227964	0.0227964	0.0212766	0.0121581	0.0243161	0.0167173	0.0121581
	C_ANW_ECO_77_01	0.0197568	0.0212766	0.0243161	0.0197568	0.0212766	0.0227964	0.0197568	0.0273556	0.0258359	0.0243161	0	0.0212766	0.0212766	0.0151976	0.0258359	0.00303951	0.0227964	0.0258359	0.0273556	0.00455927	0.0212766	0.0243161	0.0197568	0.0243161	0.0167173	0.0151976	0.0243161	0.0212766	0.0212766	0.0227964	0.0151976	0.0258359	0.0182371	0.00455927	0.0167173
	C_ANW_ECO_79_01	0.0212766	0.0227964	0.0167173	0.0212766	0.0227964	0.0151976	0.0212766	0.0227964	0.0212766	0.0227964	0.0182371	0.0227964	0.00607903	0.00303951	0.0212766	0.0151976	0.00759878	0.0243161	0.0227964	0.0167173	0.0227964	0.0197568	0.0212766	0.0197568	0.00151976	0.00303951	0.0121581	0.0227964	0.0227964	0.0212766	0.00303951	0.0243161	0.0197568	0.0167173	0.0121581	0.0182371
	C_ANW_ECO_79_02	0	0.00455927	0.0227964	0.00607903	0.00455927	0.00911854	0.0212766	0.0258359	0.00911854	0.00759878	0.0197568	0.0167173	0.0243161	0.0182371	0.00911854	0.0197568	0.0258359	0.00911854	0.0227964	0.0212766	0.00455927	0.0106383	0	0.00759878	0.0197568	0.0182371	0.0303951	0.00607903	0.00455927	0.00303951	0.0182371	0.0212766	0.0227964	0.0212766	0.0212766	0.0197568	0.0212766
	C_ANW_ECO_82_01	0.0243161	0.0288754	0.0258359	0.0273556	0.0288754	0.0273556	0.0273556	0.0349544	0.0273556	0.0319149	0.0319149	0.0288754	0.0303951	0.0273556	0.0273556	0.0288754	0.0319149	0.0303951	0.0106383	0.0303951	0.0288754	0.0288754	0.0243161	0.0258359	0.0258359	0.0273556	0.0273556	0.0288754	0.0288754	0.0243161	0.0273556	0.00911854	0.0319149	0.0303951	0.0273556	0.0319149	0.0273556	0.0243161
	C_ASW_AMT18_63_01	0.0106383	0.00607903	0.0227964	0.00607903	0.00607903	0.0136778	0.0243161	0.0288754	0.0106383	0.0151976	0.0227964	0.0182371	0.0243161	0.0212766	0.00759878	0.0197568	0.0227964	0.0106383	0.0258359	0.0243161	0.0121581	0.00911854	0.0106383	0.00607903	0.0197568	0.0212766	0.0303951	0.0136778	0.00607903	0.0106383	0.0212766	0.0273556	0.0197568	0.0212766	0.0212766	0.0227964	0.0212766	0.0106383	0.0273556
	C_ASW_AMT18_83_01	0.00911854	0.00455927	0.0258359	0.00607903	0.00455927	0.0121581	0.0243161	0.0288754	0.00911854	0.0136778	0.0258359	0.0197568	0.0273556	0.0212766	0.00607903	0.0258359	0.0258359	0.00607903	0.0288754	0.0243161	0.0106383	0.00759878	0.00911854	0.00455927	0.0227964	0.0212766	0.0334347	0.0121581	0.00455927	0.0121581	0.0212766	0.0273556	0.0258359	0.0273556	0.0243161	0.0258359	0.0243161	0.00911854	0.0303951	0.0106383
	C_ASW_AMT18_83_02	0.0212766	0.0197568	0.0258359	0.0182371	0.0197568	0.0212766	0.0151976	0.0288754	0.0243161	0.0227964	0.0227964	0.0258359	0.0212766	0.0182371	0.0182371	0.0227964	0.0227964	0.0212766	0.0167173	0.0212766	0.0227964	0.0197568	0.0212766	0.0197568	0.0197568	0.0182371	0.0243161	0.0227964	0.0197568	0.0243161	0.0182371	0.0151976	0.0288754	0.0243161	0.0182371	0.0227964	0.0212766	0.0212766	0.0212766	0.0212766	0.0212766
	C_ASW_AMT22_56A_01	0.0349544	0.0364742	0.0303951	0.0349544	0.0364742	0.0288754	0.0349544	0.0121581	0.0349544	0.0395137	0.0303951	0.0364742	0.0258359	0.0258359	0.0349544	0.0273556	0.0303951	0.0379939	0.0334347	0.0288754	0.0364742	0.0334347	0.0349544	0.0334347	0.0243161	0.0258359	0.0349544	0.0364742	0.0364742	0.0349544	0.0258359	0.0379939	0.0273556	0.0288754	0.0258359	0.0303951	0.0258359	0.0349544	0.0410334	0.0349544	0.0379939	0.0349544
	C_ASW_AMT22_56A_02	0.0349544	0.0364742	0.0303951	0.0349544	0.0364742	0.0288754	0.0319149	0.0303951	0.0334347	0.0395137	0.0303951	0.0334347	0.0258359	0.0258359	0.0349544	0.0273556	0.0303951	0.0379939	0.0334347	0.0288754	0.0349544	0.0334347	0.0349544	0.0334347	0.0243161	0.0258359	0.0349544	0.0364742	0.0364742	0.0349544	0.0258359	0.0379939	0.0273556	0.0288754	0.0197568	0.0303951	0.0258359	0.0349544	0.0379939	0.0349544	0.0379939	0.0319149	0.0303951
	C_ASW_AMT22_56_01	0.0273556	0.0288754	0.0243161	0.0273556	0.0288754	0.0227964	0.0243161	0.0227964	0.0288754	0.0288754	0.0258359	0.0273556	0.0197568	0.0151976	0.0288754	0.0243161	0.0182371	0.0303951	0.0303951	0.0243161	0.0288754	0.0273556	0.0273556	0.0273556	0.0151976	0.0151976	0.0258359	0.0288754	0.0288754	0.0288754	0.0151976	0.0303951	0.0243161	0.0258359	0.0197568	0.0258359	0.0167173	0.0273556	0.0349544	0.0288754	0.0303951	0.0273556	0.0303951	0.0334347
	C_ASW_AMT22_56_02	0.00607903	0.00759878	0.0197568	0.00607903	0.00759878	0.00911854	0.0182371	0.0227964	0.0121581	0.0106383	0.0167173	0.0197568	0.0212766	0.0151976	0.0121581	0.0167173	0.0227964	0.0121581	0.0227964	0.0182371	0.00759878	0.0136778	0.00607903	0.0106383	0.0167173	0.0151976	0.0273556	0.00911854	0.00759878	0.00911854	0.0151976	0.0212766	0.0197568	0.0182371	0.0182371	0.0167173	0.0182371	0.00607903	0.0273556	0.0121581	0.0121581	0.0182371	0.0288754	0.0288754	0.0243161
	C_ASW_AMT22_56_03	0.0182371	0.0197568	0.0167173	0.0182371	0.0197568	0.0151976	0.0182371	0.0197568	0.0212766	0.0197568	0.0151976	0.0227964	0.00607903	0	0.0212766	0.0151976	0.00759878	0.0212766	0.0227964	0.0136778	0.0197568	0.0197568	0.0182371	0.0197568	0.00151976	0	0.0121581	0.0197568	0.0197568	0.0212766	0	0.0212766	0.0197568	0.0167173	0.0121581	0.0151976	0.00303951	0.0182371	0.0273556	0.0212766	0.0212766	0.0182371	0.0258359	0.0258359	0.0151976	0.0151976
	C_ASW_AMT22_56_04	0.0243161	0.0258359	0.0227964	0.0243161	0.0258359	0.0182371	0.0243161	0.0258359	0.0243161	0.0258359	0.0227964	0.0227964	0.0151976	0.0121581	0.0243161	0.0197568	0.0167173	0.0273556	0.0258359	0.0212766	0.0258359	0.0227964	0.0243161	0.0227964	0.0106383	0.0121581	0.0212766	0.0258359	0.0258359	0.0243161	0.0121581	0.0273556	0.0227964	0.0212766	0.0151976	0.0227964	0.0121581	0.0243161	0.0303951	0.0212766	0.0273556	0.0243161	0.0288754	0.0288754	0.0136778	0.0212766	0.0121581
	C_ASW_AMT22_56_06	0.0212766	0.0227964	0.0258359	0.0212766	0.0227964	0.0182371	0.0182371	0.0227964	0.0243161	0.0258359	0.0227964	0.0258359	0.0212766	0.0151976	0.0243161	0.0227964	0.0227964	0.0243161	0.0227964	0.0212766	0.0227964	0.0258359	0.0212766	0.0227964	0.0167173	0.0151976	0.0243161	0.0227964	0.0227964	0.0243161	0.0151976	0.0212766	0.0258359	0.0243161	0.0182371	0.0227964	0.0182371	0.0212766	0.0273556	0.0243161	0.0243161	0.0151976	0.0288754	0.0319149	0.0212766	0.0182371	0.0151976	0.0182371
	C_ASW_AMT22_56_07	0.0182371	0.0167173	0.0227964	0.0151976	0.0167173	0.0182371	0.0243161	0.0258359	0.0151976	0.0227964	0.0227964	0.0227964	0.0212766	0.0182371	0.0151976	0.0197568	0.0227964	0.0182371	0.0258359	0.0212766	0.0197568	0.0136778	0.0182371	0.0136778	0.0167173	0.0182371	0.0273556	0.0197568	0.0167173	0.0182371	0.0182371	0.0273556	0.0227964	0.0212766	0.0182371	0.0227964	0.0182371	0.0182371	0.0273556	0.0182371	0.0182371	0.0243161	0.0319149	0.0319149	0.0258359	0.0182371	0.0182371	0.0212766
	C_ASW_AMT22_58A_01	0.0243161	0.0258359	0.0136778	0.0243161	0.0258359	0.0243161	0.0212766	0.0258359	0.0273556	0.0227964	0.0227964	0.0288754	0.0182371	0.0121581	0.0243161	0.0227964	0.0197568	0.0273556	0.0258359	0.0212766	0.0258359	0.0227964	0.0243161	0.0258359	0.0136778	0.0121581	0.0212766	0.0258359	0.0258359	0.0273556	0.0121581	0.0243161	0.0288754	0.0243161	0.0212766	0.0227964	0.0151976	0.0243161	0.0303951	0.0273556	0.0273556	0.0212766	0.0319149	0.0288754	0.0212766	0.0212766	0.0121581	0.0212766
	C_ASW_AMT22_58A_02	0.0227964	0.0212766	0.0243161	0.0197568	0.0212766	0.0197568	0.0167173	0.0273556	0.0227964	0.0243161	0.0212766	0.0243161	0.0212766	0.0182371	0.0167173	0.0182371	0.0197568	0.0227964	0.0212766	0.0197568	0.0243161	0.0182371	0.0227964	0.0182371	0.0167173	0.0182371	0.0243161	0.0243161	0.0212766	0.0227964	0.0182371	0.0227964	0.0273556	0.0197568	0.0197568	0.0212766	0.0182371	0.0227964	0.0258359	0.0197568	0.0227964	0.0136778	0.0303951	0.0334347	0.0273556	0.0197568	0.0182371	0.0227964
	C_ASW_AMT22_58A_03	0.00911854	0.00455927	0.0258359	0.00607903	0.00455927	0.0151976	0.0243161	0.0258359	0.0121581	0.0136778	0.0227964	0.0197568	0.0273556	0.0212766	0.00911854	0.0227964	0.0258359	0.00911854	0.0288754	0.0243161	0.0106383	0.0106383	0.00911854	0.00759878	0.0227964	0.0212766	0.0334347	0.0121581	0.00455927	0.0121581	0.0212766	0.0273556	0.0227964	0.0243161	0.0243161	0.0227964	0.0243161	0.00911854	0.0303951	0.00455927	0.00911854	0.0212766	0.0349544	0.0349544	0.0303951	0.00911854	0.0212766	0.0243161
	C_ASW_AMT22_58A_04	0.0243161	0.0258359	0.0197568	0.0243161	0.0258359	0.0182371	0.0243161	0.0258359	0.0243161	0.0288754	0.0197568	0.0258359	0.0182371	0.0151976	0.0243161	0.0197568	0.0197568	0.0273556	0.0258359	0.0212766	0.0258359	0.0227964	0.0243161	0.0227964	0.0136778	0.0151976	0.0212766	0.0258359	0.0258359	0.0243161	0.0151976	0.0273556	0.0227964	0.0212766	0.0151976	0.0197568	0.0151976	0.0243161	0.0273556	0.0243161	0.0273556	0.0243161	0.0288754	0.0288754	0.0227964	0.0212766	0.0151976	0.0182371
	C_ASW_AMT22_58A_05	0.0182371	0.0197568	0.0258359	0.0182371	0.0197568	0.0212766	0.0182371	0.0258359	0.0243161	0.0227964	0.0167173	0.0227964	0.0243161	0.0182371	0.0243161	0.0167173	0.0258359	0.0243161	0.0197568	0.0182371	0.0197568	0.0258359	0.0182371	0.0227964	0.0197568	0.0182371	0.0273556	0.0197568	0.0197568	0.0212766	0.0182371	0.0212766	0.0258359	0.0182371	0.0212766	0.0167173	0.0212766	0.0182371	0.0273556	0.0212766	0.0243161	0.0182371	0.0288754	0.0319149	0.0243161	0.0151976	0.0182371	0.0212766
	C_ASW_AMT22_58A_06	0.0227964	0.0212766	0.0243161	0.0197568	0.0212766	0.0197568	0.0197568	0.0273556	0.0227964	0.0243161	0.0243161	0.0243161	0.0197568	0.0197568	0.0197568	0.0212766	0.0182371	0.0227964	0.0212766	0.0227964	0.0243161	0.0212766	0.0227964	0.0182371	0.0182371	0.0197568	0.0258359	0.0243161	0.0212766	0.0227964	0.0197568	0.0227964	0.0273556	0.0227964	0.0167173	0.0243161	0.0197568	0.0227964	0.0258359	0.0197568	0.0227964	0.0136778	0.0303951	0.0303951	0.0212766	0.0197568	0.0197568	0.0227964
	C_ASW_AMT22_58A_07	0.0243161	0.0258359	0.0288754	0.0243161	0.0258359	0.0212766	0.0243161	0.0349544	0.0273556	0.0258359	0.0227964	0.0258359	0.0243161	0.0243161	0.0273556	0.0227964	0.0288754	0.0303951	0.0258359	0.0273556	0.0258359	0.0288754	0.0243161	0.0258359	0.0227964	0.0243161	0.0273556	0.0258359	0.0258359	0.0243161	0.0243161	0.0273556	0.0288754	0.0243161	0.0212766	0.0227964	0.0243161	0.0243161	0.0303951	0.0243161	0.0303951	0.0212766	0.0379939	0.0349544	0.0319149	0.0212766	0.0243161	0.0243161
	C_ASW_AMT22_58_01	0.0197568	0.0212766	0.0273556	0.0197568	0.0212766	0.0227964	0.0197568	0.0243161	0.0258359	0.0243161	0.0212766	0.0243161	0.0227964	0.0197568	0.0258359	0.0212766	0.0273556	0.0258359	0.0243161	0.0227964	0.0212766	0.0273556	0.0197568	0.0243161	0.0212766	0.0197568	0.0288754	0.0212766	0.0212766	0.0227964	0.0197568	0.0227964	0.0273556	0.0227964	0.0197568	0.0212766	0.0227964	0.0197568	0.0288754	0.0227964	0.0258359	0.0167173	0.0303951	0.0303951	0.0258359	0.0136778	0.0197568	0.0227964
	C_ASW_AMT22_58_02	0.0243161	0.0258359	0.0227964	0.0243161	0.0258359	0.0182371	0.0212766	0.0197568	0.0243161	0.0288754	0.0227964	0.0258359	0.0151976	0.0121581	0.0243161	0.0197568	0.0136778	0.0273556	0.0258359	0.0212766	0.0258359	0.0227964	0.0243161	0.0227964	0.0106383	0.0121581	0.0212766	0.0258359	0.0258359	0.0243161	0.0121581	0.0273556	0.0197568	0.0212766	0.0151976	0.0227964	0.0121581	0.0243161	0.0303951	0.0243161	0.0273556	0.0243161	0.0258359	0.0288754	0.0136778	0.0212766	0.0121581	0.0151976
	C_ASW_AMT22_58_03	0.0167173	0.0182371	0.0243161	0.0167173	0.0182371	0.0197568	0.0167173	0.0273556	0.0227964	0.0212766	0.0182371	0.0212766	0.0227964	0.0167173	0.0227964	0.0182371	0.0243161	0.0227964	0.0212766	0.0197568	0.0182371	0.0243161	0.0167173	0.0212766	0.0182371	0.0167173	0.0258359	0.0182371	0.0182371	0.0197568	0.0167173	0.0197568	0.0243161	0.0197568	0.0197568	0.0182371	0.0197568	0.0167173	0.0258359	0.0197568	0.0227964	0.0167173	0.0334347	0.0334347	0.0258359	0.0136778	0.0167173	0.0227964
	C_ASW_AMT22_58_04	0.0197568	0.0212766	0.0182371	0.0197568	0.0212766	0.0167173	0.0136778	0.0243161	0.0182371	0.0212766	0.0212766	0.0212766	0.0197568	0.0167173	0.0167173	0.0182371	0.0212766	0.0227964	0.0182371	0.0197568	0.0197568	0.0182371	0.0197568	0.0182371	0.0151976	0.0167173	0.0227964	0.0212766	0.0212766	0.0197568	0.0167173	0.0197568	0.0243161	0.0197568	0.0167173	0.0212766	0.0167173	0.0197568	0.0197568	0.0197568	0.0227964	0.0136778	0.0273556	0.0258359	0.0243161	0.0167173	0.0167173	0.0197568
	C_ASW_AMT22_60A_01	0.0182371	0.0167173	0.0197568	0.0151976	0.0167173	0.0151976	0.0212766	0.0227964	0.0182371	0.0227964	0.0167173	0.0227964	0.0182371	0.0151976	0.0182371	0.0136778	0.0167173	0.0212766	0.0258359	0.0182371	0.0197568	0.0167173	0.0182371	0.0167173	0.0136778	0.0151976	0.0243161	0.0212766	0.0167173	0.0182371	0.0151976	0.0273556	0.00759878	0.0151976	0.0151976	0.0167173	0.0151976	0.0182371	0.0303951	0.0151976	0.0212766	0.0243161	0.0258359	0.0288754	0.0197568	0.0151976	0.0151976	0.0182371
	C_ASW_AMT22_60A_02	0.0197568	0.0212766	0.0212766	0.0197568	0.0212766	0.0197568	0.0197568	0.0303951	0.0227964	0.0243161	0.0212766	0.0182371	0.0227964	0.0197568	0.0227964	0.0182371	0.0243161	0.0258359	0.0212766	0.0227964	0.0212766	0.0243161	0.0197568	0.0212766	0.0182371	0.0197568	0.0258359	0.0212766	0.0212766	0.0197568	0.0197568	0.0227964	0.0182371	0.0197568	0.0197568	0.0212766	0.0197568	0.0197568	0.0227964	0.0197568	0.0258359	0.0197568	0.0334347	0.0303951	0.0243161	0.0167173	0.0197568	0.0197568
	C_ASW_AMT22_60_01	0.00911854	0.00455927	0.0258359	0.00607903	0.00455927	0.0151976	0.0258359	0.0273556	0.0121581	0.0136778	0.0182371	0.0212766	0.0258359	0.0197568	0.00911854	0.0212766	0.0243161	0.00911854	0.0303951	0.0227964	0.0106383	0.00759878	0.00911854	0.00759878	0.0212766	0.0197568	0.0288754	0.00911854	0.00455927	0.0121581	0.0197568	0.0288754	0.0227964	0.0227964	0.0227964	0.0182371	0.0227964	0.00911854	0.0319149	0.0106383	0.00911854	0.0227964	0.0364742	0.0364742	0.0288754	0.0121581	0.0197568	0.0258359
	C_ASW_AMT22_60_02	0.0197568	0.0212766	0.0151976	0.0197568	0.0212766	0.0136778	0.0197568	0.0212766	0.0197568	0.0212766	0.0167173	0.0212766	0.00455927	0.00151976	0.0197568	0.0136778	0.00607903	0.0227964	0.0212766	0.0151976	0.0212766	0.0182371	0.0197568	0.0182371	0	0.00151976	0.0106383	0.0212766	0.0212766	0.0197568	0.00151976	0.0227964	0.0182371	0.0151976	0.0106383	0.0167173	0.00151976	0.0197568	0.0258359	0.0197568	0.0227964	0.0197568	0.0243161	0.0243161	0.0151976	0.0167173	0.00151976	0.0106383
	C_ASW_AMT22_60_03	0.0197568	0.0243161	0.0243161	0.0227964	0.0243161	0.0197568	0.0197568	0.0303951	0.0227964	0.0273556	0.0243161	0.0243161	0.0227964	0.0197568	0.0227964	0.0212766	0.0243161	0.0258359	0.0121581	0.0227964	0.0243161	0.0243161	0.0197568	0.0212766	0.0182371	0.0197568	0.0227964	0.0243161	0.0243161	0.0197568	0.0197568	0.0136778	0.0273556	0.0227964	0.0197568	0.0243161	0.0197568	0.0197568	0.0167173	0.0227964	0.0258359	0.0136778	0.0334347	0.0334347	0.0273556	0.0197568	0.0197568	0.0227964
	C_ASW_AMT22_60_05	0.0227964	0.0243161	0.0182371	0.0227964	0.0243161	0.0167173	0.0197568	0.0243161	0.0227964	0.0212766	0.0197568	0.0243161	0.00759878	0.00455927	0.0197568	0.0167173	0.00911854	0.0258359	0.0212766	0.0182371	0.0243161	0.0182371	0.0227964	0.0212766	0.00303951	0.00455927	0.0106383	0.0243161	0.0243161	0.0227964	0.00455927	0.0227964	0.0212766	0.0182371	0.0136778	0.0197568	0.00455927	0.0227964	0.0258359	0.0227964	0.0258359	0.0167173	0.0273556	0.0273556	0.0182371	0.0197568	0.00455927	0.0136778
C. cancapae	C_ASW_AMT22_45_01	0.0212766	0.0227964	0.0167173	0.0212766	0.0227964	0.0151976	0.0212766	0.0227964	0.0212766	0.0227964	0.0182371	0.0227964	0.00607903	0.00303951	0.0212766	0.0151976	0.00759878	0.0243161	0.0227964	0.0167173	0.0227964	0.0197568	0.0212766	0.0197568	0.00151976	0.00303951	0.0121581	0.0227964	0.0227964	0.0212766	0.00303951	0.0243161	0.0197568	0.0167173	0.0121581	0.0182371	0.00303951	0.0212766	0.0273556	0.0212766	0.0243161	0.0212766	0.0258359	0.0258359	0.0167173	0.0182371	0.00303951	0.0121581
	C_ASW_AMT22_47A_01	0.0212766	0.0227964	0.0258359	0.0212766	0.0227964	0.0212766	0.0182371	0.0258359	0.0243161	0.0258359	0.0197568	0.0227964	0.0243161	0.0182371	0.0243161	0.0197568	0.0258359	0.0243161	0.0258359	0.0182371	0.0227964	0.0258359	0.0212766	0.0227964	0.0197568	0.0182371	0.0303951	0.0227964	0.0227964	0.0243161	0.0182371	0.0243161	0.0258359	0.0212766	0.0182371	0.0197568	0.0212766	0.0212766	0.0303951	0.0243161	0.0243161	0.0212766	0.0319149	0.0319149	0.0243161	0.0182371	0.0182371	0.0243161
	C_ASW_AMT22_47A_02	0.0182371	0.0197568	0.0182371	0.0197568	0.0197568	0.0151976	0.0227964	0.0273556	0.0182371	0.0227964	0.0212766	0.0227964	0.0227964	0.0197568	0.0182371	0.0182371	0.0243161	0.0212766	0.0243161	0.0197568	0.0197568	0.0197568	0.0182371	0.0167173	0.0182371	0.0197568	0.0288754	0.0197568	0.0197568	0.0182371	0.0197568	0.0258359	0.0212766	0.0197568	0.0197568	0.0212766	0.0197568	0.0182371	0.0258359	0.0212766	0.0212766	0.0227964	0.0273556	0.0273556	0.0273556	0.0167173	0.0197568	0.0227964
	C_ASW_AMT22_47_01	0.00455927	0.00911854	0.0243161	0.0106383	0.00911854	0.0106383	0.0258359	0.0303951	0.0106383	0.0121581	0.0243161	0.0182371	0.0243161	0.0227964	0.0106383	0.0212766	0.0273556	0.0136778	0.0243161	0.0258359	0.00911854	0.0121581	0.00455927	0.00911854	0.0212766	0.0227964	0.0319149	0.0106383	0.00911854	0.00455927	0.0227964	0.0258359	0.0243161	0.0227964	0.0212766	0.0243161	0.0227964	0.00455927	0.0258359	0.0121581	0.0136778	0.0243161	0.0364742	0.0349544	0.0303951	0.0106383	0.0227964	0.0258359
	C_ASW_AMT22_47_02	0.0182371	0.0197568	0.0197568	0.0182371	0.0197568	0.0151976	0.00911854	0.0258359	0.0182371	0.0197568	0.0197568	0.0197568	0.0182371	0.0151976	0.0151976	0.0167173	0.0197568	0.0212766	0.0167173	0.0151976	0.0197568	0.0167173	0.0182371	0.0167173	0.0136778	0.0151976	0.0212766	0.0197568	0.0197568	0.0182371	0.0151976	0.0182371	0.0227964	0.0151976	0.0121581	0.0197568	0.0151976	0.0182371	0.0212766	0.0182371	0.0212766	0.0121581	0.0288754	0.0288754	0.0227964	0.0151976	0.0151976	0.0182371
C. pacifica N	C_PNE_KM1109_02_01	0.0516717	0.0531915	0.0471125	0.0516717	0.0531915	0.0486322	0.0486322	0.0592705	0.0516717	0.056231	0.0410334	0.0455927	0.0516717	0.0486322	0.0516717	0.0410334	0.050152	0.0547112	0.0440729	0.0425532	0.0531915	0.050152	0.0516717	0.050152	0.0471125	0.0486322	0.0486322	0.0547112	0.0531915	0.0516717	0.0486322	0.0455927	0.0471125	0.0425532	0.0455927	0.0410334	0.0486322	0.0516717	0.0486322	0.0486322	0.0486322	0.0486322	0.0531915	0.056231	0.0531915	0.0486322	0.0486322	0.0455927
	C_PNE_KM1109_02_02	0.0516717	0.0531915	0.050152	0.0516717	0.0531915	0.0516717	0.0486322	0.0592705	0.0547112	0.056231	0.0410334	0.0486322	0.0547112	0.0486322	0.0547112	0.0440729	0.0531915	0.0547112	0.0471125	0.0425532	0.0531915	0.0531915	0.0516717	0.0531915	0.050152	0.0486322	0.0516717	0.0547112	0.0531915	0.0547112	0.0486322	0.0455927	0.050152	0.0455927	0.0486322	0.0410334	0.0516717	0.0516717	0.0516717	0.0516717	0.0486322	0.0486322	0.056231	0.0592705	0.0547112	0.0486322	0.0486322	0.0486322
	C_PNE_KM1109_02_03	0.0531915	0.0547112	0.0486322	0.0531915	0.0547112	0.050152	0.050152	0.0607903	0.0531915	0.0577508	0.0455927	0.0471125	0.0531915	0.050152	0.0531915	0.0455927	0.0516717	0.056231	0.0455927	0.0471125	0.0547112	0.0516717	0.0531915	0.0516717	0.0486322	0.050152	0.050152	0.056231	0.0547112	0.0531915	0.050152	0.0471125	0.0516717	0.0471125	0.0471125	0.0455927	0.050152	0.0531915	0.050152	0.050152	0.050152	0.050152	0.0577508	0.0577508	0.0547112	0.050152	0.050152	0.0471125
	C_PNE_KM1109_06_02	0.0516717	0.0531915	0.050152	0.0516717	0.0531915	0.0516717	0.0486322	0.0592705	0.0547112	0.056231	0.0410334	0.0486322	0.0547112	0.0486322	0.0547112	0.0440729	0.0531915	0.0547112	0.0471125	0.0425532	0.0531915	0.0531915	0.0516717	0.0531915	0.050152	0.0486322	0.0516717	0.0547112	0.0531915	0.0547112	0.0486322	0.0455927	0.050152	0.0455927	0.0486322	0.0410334	0.0516717	0.0516717	0.0516717	0.0516717	0.0486322	0.0486322	0.056231	0.0592705	0.0547112	0.0486322	0.0486322	0.0486322
	C_PNE_KM1109_06_03	0.0577508	0.0592705	0.056231	0.0577508	0.0592705	0.0577508	0.0547112	0.06231	0.0607903	0.0592705	0.0471125	0.0547112	0.0531915	0.050152	0.0607903	0.050152	0.0547112	0.0607903	0.0592705	0.0486322	0.0592705	0.0592705	0.0577508	0.0592705	0.0516717	0.050152	0.0531915	0.0607903	0.0592705	0.0607903	0.050152	0.0547112	0.0592705	0.0516717	0.0547112	0.0471125	0.050152	0.0577508	0.0638298	0.0577508	0.0547112	0.0547112	0.0653495	0.0683891	0.0577508	0.0547112	0.050152	0.0516717
	C_PNE_KM1109_08_01	0.0516717	0.0531915	0.050152	0.0516717	0.0531915	0.0516717	0.0455927	0.0531915	0.0547112	0.0471125	0.0440729	0.0486322	0.0486322	0.0455927	0.0516717	0.0471125	0.050152	0.0547112	0.0516717	0.0455927	0.0531915	0.050152	0.0516717	0.0531915	0.0471125	0.0455927	0.0486322	0.0547112	0.0531915	0.0547112	0.0455927	0.0471125	0.0531915	0.0486322	0.0486322	0.0440729	0.0486322	0.0516717	0.056231	0.0547112	0.0486322	0.0455927	0.056231	0.0592705	0.0516717	0.0455927	0.0455927	0.0516717
	C_PNE_KM1109_12_01	0.0471125	0.0486322	0.0486322	0.0471125	0.0486322	0.050152	0.0471125	0.0516717	0.050152	0.0516717	0.0395137	0.0440729	0.0531915	0.0471125	0.050152	0.0425532	0.0516717	0.050152	0.0516717	0.0410334	0.0486322	0.0486322	0.0471125	0.0486322	0.0486322	0.0471125	0.050152	0.050152	0.0486322	0.050152	0.0471125	0.0471125	0.0486322	0.0440729	0.0471125	0.0395137	0.050152	0.0471125	0.050152	0.0471125	0.0440729	0.0471125	0.0547112	0.0607903	0.0531915	0.0471125	0.0471125	0.0471125
	C_PNE_KH1110_08_01	0.056231	0.0547112	0.0516717	0.0531915	0.0547112	0.0531915	0.050152	0.0607903	0.0531915	0.0577508	0.0455927	0.050152	0.0531915	0.0531915	0.050152	0.0455927	0.0547112	0.056231	0.0486322	0.0471125	0.0577508	0.0486322	0.056231	0.0516717	0.0516717	0.0531915	0.0531915	0.0592705	0.0547112	0.056231	0.0531915	0.050152	0.0486322	0.0471125	0.050152	0.0455927	0.0531915	0.056231	0.0531915	0.050152	0.050152	0.050152	0.0547112	0.0607903	0.0577508	0.0531915	0.0531915	0.050152
	C_PNE_KH1110_08_02	0.0577508	0.0592705	0.050152	0.0577508	0.0592705	0.0547112	0.0516717	0.06231	0.0577508	0.0592705	0.0471125	0.0486322	0.0516717	0.0486322	0.0577508	0.0471125	0.050152	0.0607903	0.050152	0.0486322	0.0592705	0.056231	0.0577508	0.056231	0.0471125	0.0486322	0.0486322	0.0592705	0.0592705	0.0577508	0.0486322	0.0486322	0.056231	0.0486322	0.0486322	0.0471125	0.0486322	0.0577508	0.0547112	0.0547112	0.0547112	0.0516717	0.06231	0.06231	0.056231	0.0547112	0.0486322	0.0486322
	C_PNE_KH1110_08_03	0.0547112	0.056231	0.050152	0.0547112	0.056231	0.0516717	0.0516717	0.06231	0.0547112	0.056231	0.0440729	0.0486322	0.0547112	0.0516717	0.0547112	0.0440729	0.0531915	0.0577508	0.0471125	0.0455927	0.056231	0.0531915	0.0547112	0.0531915	0.050152	0.0516717	0.0516717	0.0577508	0.056231	0.0547112	0.0516717	0.0486322	0.050152	0.0455927	0.0486322	0.0440729	0.0516717	0.0547112	0.0516717	0.0516717	0.0516717	0.0516717	0.056231	0.0592705	0.0531915	0.0516717	0.0516717	0.0486322
	C_PNE_KH1110_08_04	0.0516717	0.0531915	0.0471125	0.0516717	0.0531915	0.0516717	0.0516717	0.0531915	0.0516717	0.056231	0.0440729	0.0455927	0.0547112	0.0516717	0.0516717	0.0440729	0.0531915	0.0547112	0.0516717	0.0455927	0.0531915	0.050152	0.0516717	0.050152	0.050152	0.0516717	0.0516717	0.0547112	0.0531915	0.0516717	0.0516717	0.050152	0.050152	0.0455927	0.0486322	0.0440729	0.0516717	0.0516717	0.050152	0.0486322	0.0486322	0.0516717	0.0531915	0.0592705	0.056231	0.0516717	0.0516717	0.0486322
	C_PNE_KH1110_08_05	0.0486322	0.050152	0.0471125	0.0486322	0.050152	0.0486322	0.0486322	0.0531915	0.0486322	0.0531915	0.0410334	0.0425532	0.0516717	0.0486322	0.0486322	0.0410334	0.050152	0.0516717	0.050152	0.0425532	0.050152	0.0471125	0.0486322	0.0471125	0.0471125	0.0486322	0.0486322	0.0516717	0.050152	0.0486322	0.0486322	0.0486322	0.0471125	0.0425532	0.0455927	0.0410334	0.0486322	0.0486322	0.0486322	0.0455927	0.0455927	0.0486322	0.056231	0.0592705	0.0531915	0.0486322	0.0486322	0.0455927
	C_PNE_KH1110_08_06	0.0516717	0.0531915	0.0471125	0.0516717	0.0531915	0.0516717	0.0516717	0.0531915	0.0516717	0.0531915	0.0440729	0.0455927	0.0516717	0.0486322	0.0516717	0.0440729	0.050152	0.0547112	0.0531915	0.0455927	0.0531915	0.050152	0.0516717	0.050152	0.0471125	0.0486322	0.0486322	0.0547112	0.0531915	0.0516717	0.0486322	0.0516717	0.050152	0.0455927	0.0486322	0.0440729	0.0486322	0.0516717	0.0516717	0.0486322	0.0486322	0.0516717	0.0531915	0.06231	0.0531915	0.0516717	0.0486322	0.0486322
	C_PNE_KH1110_08_07	0.050152	0.0516717	0.0425532	0.050152	0.0516717	0.0471125	0.0471125	0.0577508	0.050152	0.0547112	0.0395137	0.0455927	0.050152	0.0471125	0.050152	0.0395137	0.0486322	0.0531915	0.0425532	0.0410334	0.0516717	0.0486322	0.050152	0.0486322	0.0455927	0.0471125	0.0471125	0.0531915	0.0516717	0.050152	0.0471125	0.0440729	0.0455927	0.0410334	0.0440729	0.0395137	0.0471125	0.050152	0.0471125	0.0471125	0.0471125	0.0471125	0.0516717	0.0547112	0.0516717	0.0471125	0.0471125	0.0440729
	C_PNE_KH1110_08_08	0.0516717	0.0531915	0.0440729	0.0516717	0.0531915	0.0486322	0.0486322	0.0592705	0.0516717	0.0531915	0.0410334	0.0455927	0.0486322	0.0455927	0.0516717	0.0410334	0.050152	0.0547112	0.0486322	0.0425532	0.0531915	0.050152	0.0516717	0.050152	0.0440729	0.0455927	0.0425532	0.0547112	0.0531915	0.0516717	0.0455927	0.0486322	0.0440729	0.0425532	0.0455927	0.0410334	0.0455927	0.0516717	0.0471125	0.0486322	0.0486322	0.0486322	0.056231	0.056231	0.0531915	0.0486322	0.0455927	0.0455927
	C_PNE_KH1110_08_09	0.056231	0.0577508	0.0516717	0.056231	0.0577508	0.0531915	0.0531915	0.0638298	0.056231	0.0577508	0.0455927	0.050152	0.0531915	0.0531915	0.056231	0.0455927	0.0547112	0.0592705	0.0516717	0.0471125	0.0577508	0.0547112	0.056231	0.0547112	0.0516717	0.0531915	0.050152	0.0592705	0.0577508	0.056231	0.0531915	0.0531915	0.0516717	0.0471125	0.0471125	0.0455927	0.0531915	0.056231	0.056231	0.0531915	0.0531915	0.050152	0.0577508	0.0577508	0.0547112	0.0531915	0.0531915	0.050152
	C_PNE_KH1110_08_11	0.0547112	0.056231	0.050152	0.0547112	0.056231	0.0516717	0.0516717	0.06231	0.0547112	0.0592705	0.0440729	0.0486322	0.0516717	0.0516717	0.0547112	0.0440729	0.0531915	0.0577508	0.0471125	0.0455927	0.056231	0.0531915	0.0547112	0.0531915	0.050152	0.0516717	0.0516717	0.0577508	0.056231	0.0547112	0.0516717	0.0486322	0.050152	0.0455927	0.0455927	0.0440729	0.0516717	0.0547112	0.0516717	0.0516717	0.0516717	0.0486322	0.056231	0.056231	0.056231	0.0516717	0.0516717	0.0486322
	C_PNE_KH1110_08_12	0.0486322	0.050152	0.0440729	0.0486322	0.050152	0.0455927	0.0486322	0.056231	0.0486322	0.0531915	0.0379939	0.0410334	0.0486322	0.0455927	0.0486322	0.0379939	0.0471125	0.0516717	0.0440729	0.0395137	0.050152	0.0471125	0.0486322	0.0471125	0.0440729	0.0455927	0.0486322	0.0516717	0.050152	0.0486322	0.0455927	0.0486322	0.0440729	0.0395137	0.0425532	0.0379939	0.0455927	0.0486322	0.0486322	0.0455927	0.0455927	0.0486322	0.050152	0.0531915	0.050152	0.0455927	0.0455927	0.0425532
	C_PNE_KH1110_08_13	0.056231	0.0577508	0.0516717	0.056231	0.0577508	0.0531915	0.0531915	0.0638298	0.056231	0.0577508	0.0455927	0.050152	0.056231	0.0531915	0.056231	0.0455927	0.0547112	0.0592705	0.0516717	0.0471125	0.0577508	0.0547112	0.056231	0.0547112	0.0516717	0.0531915	0.0531915	0.0592705	0.0577508	0.056231	0.0531915	0.050152	0.0486322	0.0471125	0.050152	0.0455927	0.0531915	0.056231	0.050152	0.0531915	0.0531915	0.0531915	0.0607903	0.0577508	0.0577508	0.0531915	0.0531915	0.0471125
	C_PNE_KH1110_08_14	0.0516717	0.0531915	0.0471125	0.0516717	0.0531915	0.0486322	0.0486322	0.056231	0.0516717	0.056231	0.0410334	0.0455927	0.0486322	0.0486322	0.0516717	0.0410334	0.050152	0.0547112	0.050152	0.0425532	0.0531915	0.050152	0.0516717	0.050152	0.0471125	0.0486322	0.0486322	0.0547112	0.0531915	0.0516717	0.0486322	0.0486322	0.0471125	0.0425532	0.0425532	0.0410334	0.0486322	0.0516717	0.0516717	0.0486322	0.0486322	0.0455927	0.0531915	0.056231	0.0531915	0.0486322	0.0486322	0.0455927
	C_PNE_KH1110_08_15	0.0516717	0.0531915	0.050152	0.0516717	0.0531915	0.0516717	0.0516717	0.056231	0.0516717	0.056231	0.0440729	0.0455927	0.0547112	0.0516717	0.0516717	0.0440729	0.0531915	0.0547112	0.0531915	0.0455927	0.0531915	0.050152	0.0516717	0.050152	0.050152	0.0516717	0.0516717	0.0547112	0.0531915	0.0516717	0.0516717	0.0516717	0.050152	0.0455927	0.0486322	0.0440729	0.0516717	0.0516717	0.0516717	0.0486322	0.0486322	0.0516717	0.056231	0.06231	0.056231	0.0516717	0.0516717	0.0486322
	C_PNE_KH1110_08_16	0.0531915	0.0547112	0.0486322	0.0531915	0.0547112	0.050152	0.050152	0.0607903	0.0531915	0.0547112	0.0425532	0.0471125	0.050152	0.0471125	0.0531915	0.0425532	0.0486322	0.056231	0.0516717	0.0440729	0.0547112	0.0516717	0.0531915	0.0516717	0.0455927	0.0471125	0.0471125	0.056231	0.0547112	0.0531915	0.0471125	0.050152	0.0486322	0.0440729	0.0471125	0.0425532	0.0471125	0.0531915	0.056231	0.050152	0.050152	0.050152	0.0607903	0.0607903	0.0547112	0.050152	0.0471125	0.0471125
	C_PNE_KH1110_08_17	0.0547112	0.056231	0.056231	0.0547112	0.056231	0.0547112	0.0547112	0.06231	0.0607903	0.056231	0.0471125	0.0516717	0.0516717	0.0516717	0.0607903	0.050152	0.056231	0.0607903	0.056231	0.0516717	0.056231	0.0592705	0.0547112	0.0592705	0.0531915	0.0516717	0.0547112	0.0577508	0.056231	0.0577508	0.0516717	0.0516717	0.0531915	0.0516717	0.0516717	0.0471125	0.0547112	0.0547112	0.0577508	0.0547112	0.0547112	0.0516717	0.0653495	0.06231	0.0577508	0.0516717	0.0516717	0.0516717
	C_PNE_KH1110_08_18	0.050152	0.0516717	0.0486322	0.050152	0.0516717	0.050152	0.0471125	0.0577508	0.0531915	0.0547112	0.0395137	0.0471125	0.0531915	0.0471125	0.0531915	0.0425532	0.0516717	0.0531915	0.0455927	0.0410334	0.0516717	0.0516717	0.050152	0.0516717	0.0486322	0.0471125	0.050152	0.0531915	0.0516717	0.0531915	0.0471125	0.0440729	0.0486322	0.0440729	0.0471125	0.0395137	0.050152	0.050152	0.050152	0.050152	0.0471125	0.0471125	0.0547112	0.0577508	0.0531915	0.0471125	0.0471125	0.0471125
	C_PNE_KH1110_08_19	0.0547112	0.056231	0.050152	0.0547112	0.056231	0.0516717	0.0516717	0.056231	0.0577508	0.0592705	0.0440729	0.0516717	0.0547112	0.0486322	0.0577508	0.0471125	0.0531915	0.0577508	0.050152	0.0455927	0.056231	0.056231	0.0547112	0.056231	0.050152	0.0486322	0.0516717	0.0577508	0.056231	0.0577508	0.0486322	0.0486322	0.0471125	0.0486322	0.0486322	0.0440729	0.0516717	0.0547112	0.0547112	0.0547112	0.0516717	0.0516717	0.0531915	0.056231	0.0547112	0.0486322	0.0486322	0.0486322
	C_PNE_KH1110_08_20	0.0577508	0.0592705	0.050152	0.0577508	0.0592705	0.0547112	0.0547112	0.06231	0.0577508	0.0592705	0.0471125	0.0516717	0.0516717	0.0516717	0.0577508	0.0471125	0.0531915	0.0607903	0.056231	0.0486322	0.0592705	0.056231	0.0577508	0.056231	0.050152	0.0516717	0.0516717	0.0607903	0.0592705	0.0577508	0.0516717	0.0547112	0.0531915	0.0486322	0.0486322	0.0471125	0.0516717	0.0577508	0.0577508	0.0547112	0.0547112	0.0516717	0.0592705	0.0592705	0.0592705	0.0547112	0.0516717	0.0516717
	C_PNE_KH1110_08_21	0.0577508	0.0592705	0.0531915	0.0577508	0.0592705	0.0516717	0.0547112	0.06231	0.0577508	0.06231	0.0471125	0.0516717	0.0547112	0.0516717	0.0577508	0.0471125	0.0531915	0.0607903	0.050152	0.0486322	0.0592705	0.056231	0.0577508	0.056231	0.050152	0.0516717	0.0516717	0.0607903	0.0592705	0.0577508	0.0516717	0.0516717	0.050152	0.0486322	0.0486322	0.0471125	0.0516717	0.0577508	0.0547112	0.0547112	0.0547112	0.0547112	0.056231	0.0592705	0.056231	0.0547112	0.0516717	0.0486322
	C_PNE_KH1110_08_22	0.050152	0.0516717	0.0455927	0.050152	0.0516717	0.0471125	0.0471125	0.0577508	0.050152	0.0547112	0.0395137	0.0471125	0.050152	0.0471125	0.050152	0.0395137	0.0486322	0.0531915	0.0425532	0.0410334	0.0516717	0.0486322	0.050152	0.0486322	0.0455927	0.0471125	0.0471125	0.0531915	0.0516717	0.050152	0.0471125	0.0440729	0.0455927	0.0410334	0.0440729	0.0395137	0.0471125	0.050152	0.0471125	0.0471125	0.0471125	0.0471125	0.0516717	0.0547112	0.0547112	0.0471125	0.0471125	0.0471125
	C_PNE_KH1110_08_23	0.0531915	0.0547112	0.0516717	0.0531915	0.0547112	0.0531915	0.050152	0.0607903	0.056231	0.0547112	0.0425532	0.050152	0.0531915	0.050152	0.056231	0.0455927	0.0547112	0.056231	0.0486322	0.0440729	0.0547112	0.0547112	0.0531915	0.0547112	0.0516717	0.050152	0.0531915	0.056231	0.0547112	0.056231	0.050152	0.0471125	0.0516717	0.0471125	0.0471125	0.0425532	0.0531915	0.0531915	0.0531915	0.0531915	0.050152	0.0471125	0.0577508	0.0577508	0.0531915	0.050152	0.050152	0.050152
	C_PNE_KH1110_08_24	0.0531915	0.0547112	0.0516717	0.0531915	0.0547112	0.0531915	0.050152	0.0638298	0.056231	0.0516717	0.0455927	0.050152	0.056231	0.050152	0.056231	0.0486322	0.0547112	0.056231	0.0531915	0.0471125	0.0547112	0.0577508	0.0531915	0.0547112	0.0516717	0.050152	0.0531915	0.056231	0.0547112	0.056231	0.050152	0.0486322	0.0516717	0.050152	0.0531915	0.0455927	0.0531915	0.0531915	0.0516717	0.0547112	0.050152	0.050152	0.0638298	0.0638298	0.056231	0.050152	0.050152	0.0547112
	C_PNE_KH1110_08_25	0.0531915	0.0547112	0.0516717	0.0531915	0.0547112	0.0531915	0.0531915	0.0577508	0.0531915	0.0577508	0.0455927	0.0471125	0.056231	0.0531915	0.0531915	0.0455927	0.0547112	0.056231	0.0547112	0.0471125	0.0547112	0.0516717	0.0531915	0.0516717	0.0516717	0.0531915	0.050152	0.056231	0.0547112	0.0531915	0.0531915	0.0531915	0.0516717	0.0471125	0.050152	0.0455927	0.0531915	0.0531915	0.0531915	0.050152	0.050152	0.0531915	0.0577508	0.0638298	0.0577508	0.0531915	0.0531915	0.050152
	C_PNW_KH1110_05_01	0.050152	0.0516717	0.0440729	0.0516717	0.0516717	0.0471125	0.0516717	0.06231	0.050152	0.0516717	0.0440729	0.0471125	0.0516717	0.0486322	0.050152	0.0440729	0.050152	0.0531915	0.0531915	0.0455927	0.0516717	0.0486322	0.050152	0.0486322	0.0471125	0.0486322	0.0486322	0.0531915	0.0516717	0.050152	0.0486322	0.0516717	0.050152	0.0455927	0.0486322	0.0440729	0.0486322	0.050152	0.0547112	0.0471125	0.0471125	0.0516717	0.0592705	0.06231	0.0531915	0.0486322	0.0486322	0.0486322
	C_PNW_KH1110_05_02	0.0516717	0.0531915	0.0471125	0.0516717	0.0531915	0.0486322	0.0486322	0.0592705	0.0516717	0.0531915	0.0440729	0.0455927	0.0486322	0.0455927	0.0516717	0.0440729	0.0471125	0.0547112	0.050152	0.0455927	0.0531915	0.050152	0.0516717	0.050152	0.0440729	0.0455927	0.0455927	0.0547112	0.0531915	0.0516717	0.0455927	0.0486322	0.050152	0.0455927	0.0455927	0.0440729	0.0455927	0.0516717	0.0547112	0.0486322	0.0486322	0.0486322	0.0592705	0.0592705	0.0531915	0.0486322	0.0455927	0.0455927
	C_PNW_COOK11MV_01_01	0.056231	0.0577508	0.0516717	0.056231	0.0577508	0.0531915	0.050152	0.0577508	0.056231	0.0577508	0.0425532	0.0471125	0.0455927	0.0455927	0.056231	0.0425532	0.0471125	0.0592705	0.0516717	0.0440729	0.0577508	0.0547112	0.056231	0.0547112	0.0440729	0.0455927	0.0455927	0.0577508	0.0577508	0.056231	0.0455927	0.050152	0.0547112	0.0440729	0.0471125	0.0425532	0.0425532	0.056231	0.056231	0.0531915	0.0531915	0.050152	0.0577508	0.0607903	0.0516717	0.0531915	0.0455927	0.0440729
	C_PNW_COOK11MV_01_02	0.0531915	0.0547112	0.0516717	0.0531915	0.0547112	0.0531915	0.050152	0.0607903	0.056231	0.0577508	0.0425532	0.050152	0.056231	0.050152	0.056231	0.0455927	0.0547112	0.056231	0.0486322	0.0440729	0.0547112	0.0547112	0.0531915	0.0547112	0.0516717	0.050152	0.0531915	0.056231	0.0547112	0.056231	0.050152	0.0471125	0.0516717	0.0471125	0.050152	0.0425532	0.0531915	0.0531915	0.0531915	0.0531915	0.050152	0.050152	0.0577508	0.0607903	0.056231	0.050152	0.050152	0.050152
	C_PNW_COOK11MV_01_03	0.0516717	0.0531915	0.0440729	0.0516717	0.0531915	0.0486322	0.0486322	0.056231	0.0516717	0.0531915	0.0410334	0.0455927	0.0486322	0.0455927	0.0516717	0.0410334	0.0471125	0.0547112	0.050152	0.0425532	0.0531915	0.050152	0.0516717	0.050152	0.0440729	0.0455927	0.0455927	0.0547112	0.0531915	0.0516717	0.0455927	0.0486322	0.0471125	0.0425532	0.0455927	0.0410334	0.0455927	0.0516717	0.0516717	0.0486322	0.0486322	0.0486322	0.0531915	0.0592705	0.0531915	0.0486322	0.0455927	0.0455927
	C_PNW_TMKT1020_05_01	0.0486322	0.050152	0.0471125	0.0486322	0.050152	0.0486322	0.0486322	0.0531915	0.0486322	0.0531915	0.0410334	0.0425532	0.0516717	0.0486322	0.0486322	0.0410334	0.050152	0.0516717	0.050152	0.0425532	0.050152	0.0471125	0.0486322	0.0471125	0.0471125	0.0486322	0.0486322	0.0516717	0.050152	0.0486322	0.0486322	0.0486322	0.0471125	0.0425532	0.0455927	0.0410334	0.0486322	0.0486322	0.0486322	0.0455927	0.0455927	0.0486322	0.0531915	0.0592705	0.0531915	0.0486322	0.0486322	0.0455927
	C_PNW_TMKT1020_05_02	0.050152	0.0516717	0.0455927	0.050152	0.0516717	0.0471125	0.0471125	0.0577508	0.050152	0.0547112	0.0395137	0.0440729	0.050152	0.0471125	0.050152	0.0395137	0.0486322	0.0531915	0.0425532	0.0410334	0.0516717	0.0486322	0.050152	0.0486322	0.0455927	0.0471125	0.0471125	0.0531915	0.0516717	0.050152	0.0471125	0.0440729	0.0455927	0.0410334	0.0440729	0.0395137	0.0471125	0.050152	0.0471125	0.0471125	0.0471125	0.0471125	0.0516717	0.0547112	0.0516717	0.0471125	0.0471125	0.0440729
	C_PNW_TMKT1020_05_03	0.056231	0.0577508	0.0471125	0.0577508	0.0577508	0.0531915	0.0516717	0.0653495	0.056231	0.0547112	0.0471125	0.050152	0.0547112	0.0516717	0.0531915	0.0471125	0.0531915	0.0592705	0.056231	0.0486322	0.0577508	0.0516717	0.056231	0.0547112	0.050152	0.0516717	0.0516717	0.0592705	0.0577508	0.056231	0.0516717	0.0547112	0.0531915	0.0486322	0.0516717	0.0471125	0.0516717	0.056231	0.0577508	0.0531915	0.0531915	0.0516717	0.06231	0.0653495	0.056231	0.0547112	0.0516717	0.0516717
	C_PNW_TMKT1020_05_05	0.0607903	0.06231	0.0592705	0.0607903	0.06231	0.0577508	0.0547112	0.0592705	0.0638298	0.06231	0.0471125	0.0547112	0.050152	0.0471125	0.0638298	0.050152	0.0516717	0.0638298	0.0592705	0.0486322	0.06231	0.06231	0.0607903	0.06231	0.0486322	0.0471125	0.050152	0.06231	0.06231	0.0638298	0.0471125	0.0577508	0.0592705	0.0516717	0.0516717	0.0471125	0.0471125	0.0607903	0.0638298	0.0607903	0.0577508	0.0547112	0.06231	0.0653495	0.0547112	0.0577508	0.0471125	0.0486322
	C_PNW_TMKT1020_05_06	0.050152	0.0486322	0.0455927	0.0471125	0.0486322	0.050152	0.0440729	0.0547112	0.0531915	0.0516717	0.0395137	0.0471125	0.050152	0.0440729	0.050152	0.0425532	0.0425532	0.050152	0.0547112	0.0410334	0.0516717	0.0486322	0.050152	0.0486322	0.0455927	0.0440729	0.050152	0.0531915	0.0486322	0.0531915	0.0440729	0.050152	0.0455927	0.0440729	0.0471125	0.0395137	0.0471125	0.050152	0.056231	0.0471125	0.0440729	0.0471125	0.0577508	0.0607903	0.050152	0.0471125	0.0440729	0.0471125
	C_PSW_DRFT07RR_14_01	0.0471125	0.0486322	0.0455927	0.0471125	0.0486322	0.0471125	0.0410334	0.0547112	0.050152	0.0486322	0.0395137	0.0440729	0.0471125	0.0410334	0.050152	0.0425532	0.0455927	0.050152	0.0486322	0.0379939	0.0486322	0.0486322	0.0471125	0.0486322	0.0425532	0.0410334	0.0440729	0.050152	0.0486322	0.050152	0.0410334	0.0440729	0.0486322	0.0410334	0.0410334	0.0395137	0.0440729	0.0471125	0.0531915	0.0471125	0.0440729	0.0440729	0.0577508	0.0577508	0.050152	0.0440729	0.0410334	0.0440729
	C_PSW_DRFT07RR_14_03	0.0516717	0.0531915	0.0471125	0.0516717	0.0531915	0.0486322	0.0486322	0.0531915	0.0516717	0.0531915	0.0410334	0.0455927	0.0440729	0.0440729	0.0516717	0.0410334	0.0455927	0.0547112	0.050152	0.0425532	0.0531915	0.050152	0.0516717	0.050152	0.0425532	0.0440729	0.0440729	0.0547112	0.0531915	0.0516717	0.0440729	0.0486322	0.050152	0.0425532	0.0455927	0.0410334	0.0440729	0.0516717	0.0547112	0.0486322	0.0486322	0.0486322	0.056231	0.0592705	0.050152	0.0486322	0.0440729	0.0425532
C. columnella	C_PSW_DRFT07RR_11_01	0.0486322	0.050152	0.0471125	0.0486322	0.050152	0.0486322	0.0425532	0.050152	0.0516717	0.050152	0.0379939	0.0425532	0.0455927	0.0395137	0.0516717	0.0410334	0.0440729	0.0516717	0.0440729	0.0395137	0.050152	0.050152	0.0486322	0.050152	0.0410334	0.0395137	0.0425532	0.050152	0.050152	0.0516717	0.0395137	0.0425532	0.050152	0.0425532	0.0425532	0.0379939	0.0425532	0.0486322	0.0516717	0.0516717	0.0455927	0.0425532	0.056231	0.056231	0.0486322	0.0455927	0.0395137	0.0455927
C. urceolaris	C_ISE_VANC10MV_22_01	0.050152	0.0516717	0.0486322	0.050152	0.0516717	0.0471125	0.050152	0.0547112	0.050152	0.0486322	0.0455927	0.0440729	0.0471125	0.0440729	0.050152	0.0455927	0.0455927	0.0531915	0.0516717	0.0471125	0.0516717	0.0486322	0.050152	0.0486322	0.0425532	0.0440729	0.0440729	0.0531915	0.0516717	0.050152	0.0440729	0.050152	0.0486322	0.0471125	0.0410334	0.0455927	0.0440729	0.050152	0.0531915	0.0471125	0.0471125	0.050152	0.0577508	0.0577508	0.0486322	0.050152	0.0440729	0.0440729
C. pacifica S	C_PSE_KH1110_15_01	0.050152	0.0516717	0.0440729	0.050152	0.0516717	0.050152	0.0471125	0.0425532	0.050152	0.0486322	0.0455927	0.0486322	0.0440729	0.0440729	0.050152	0.0455927	0.0486322	0.0531915	0.0516717	0.0440729	0.0516717	0.0486322	0.050152	0.0486322	0.0425532	0.0440729	0.0471125	0.0531915	0.0516717	0.050152	0.0440729	0.056231	0.0440729	0.0440729	0.0440729	0.0455927	0.0440729	0.050152	0.0531915	0.0471125	0.0471125	0.0531915	0.0455927	0.0486322	0.0516717	0.0471125	0.0440729	0.0471125
	C_PSE_KH1110_15_02	0.0440729	0.0455927	0.0410334	0.0440729	0.0455927	0.0471125	0.0440729	0.0395137	0.0471125	0.0425532	0.0395137	0.0455927	0.0440729	0.0379939	0.0471125	0.0425532	0.0455927	0.0471125	0.0486322	0.0410334	0.0455927	0.0455927	0.0440729	0.0455927	0.0395137	0.0379939	0.0440729	0.0471125	0.0455927	0.0471125	0.0379939	0.050152	0.0410334	0.0440729	0.0440729	0.0395137	0.0410334	0.0440729	0.050152	0.0440729	0.0410334	0.0471125	0.0455927	0.0455927	0.0471125	0.0410334	0.0379939	0.0440729
	C_PSE_KH1110_15_03	0.0486322	0.050152	0.0455927	0.0486322	0.050152	0.0516717	0.0486322	0.0440729	0.0516717	0.0471125	0.0410334	0.050152	0.0486322	0.0425532	0.0516717	0.0440729	0.050152	0.0516717	0.0531915	0.0425532	0.050152	0.050152	0.0486322	0.050152	0.0440729	0.0425532	0.0486322	0.0516717	0.050152	0.0516717	0.0425532	0.0547112	0.0455927	0.0455927	0.0486322	0.0410334	0.0455927	0.0486322	0.0547112	0.0486322	0.0455927	0.0516717	0.0471125	0.050152	0.0516717	0.0455927	0.0425532	0.0486322
	C_PSE_KH1110_15_04	0.0455927	0.0471125	0.0395137	0.0455927	0.0471125	0.0455927	0.0455927	0.0410334	0.0455927	0.0440729	0.0410334	0.0440729	0.0425532	0.0395137	0.0455927	0.0410334	0.0440729	0.0486322	0.0471125	0.0425532	0.0471125	0.0440729	0.0455927	0.0440729	0.0379939	0.0395137	0.0425532	0.0486322	0.0471125	0.0455927	0.0395137	0.0516717	0.0395137	0.0425532	0.0425532	0.0410334	0.0395137	0.0455927	0.0486322	0.0425532	0.0425532	0.0486322	0.0440729	0.0440729	0.0471125	0.0425532	0.0395137	0.0425532
	C_PSE_KH1110_18_01	0.0486322	0.050152	0.0455927	0.0486322	0.050152	0.0486322	0.0471125	0.0425532	0.0486322	0.050152	0.0425532	0.0455927	0.0471125	0.0440729	0.0486322	0.0425532	0.0486322	0.0516717	0.0486322	0.0440729	0.050152	0.0471125	0.0486322	0.0471125	0.0425532	0.0440729	0.0471125	0.0486322	0.050152	0.0486322	0.0440729	0.0531915	0.0425532	0.0440729	0.0440729	0.0425532	0.0440729	0.0486322	0.050152	0.0455927	0.0455927	0.050152	0.0455927	0.0425532	0.0486322	0.0455927	0.0440729	0.0440729
	C_PSE_KH1110_21_01	0.0486322	0.050152	0.0455927	0.0486322	0.050152	0.0516717	0.0486322	0.0440729	0.0516717	0.0471125	0.0440729	0.050152	0.0486322	0.0425532	0.0516717	0.0471125	0.050152	0.0516717	0.0531915	0.0455927	0.050152	0.050152	0.0486322	0.050152	0.0440729	0.0425532	0.0486322	0.0516717	0.050152	0.0516717	0.0425532	0.0547112	0.0455927	0.0486322	0.0486322	0.0440729	0.0455927	0.0486322	0.0547112	0.0486322	0.0455927	0.0516717	0.050152	0.050152	0.0516717	0.0455927	0.0425532	0.0486322
	C_PSE_KH1110_21_02	0.0471125	0.0486322	0.0410334	0.0471125	0.0486322	0.0471125	0.0471125	0.0425532	0.0471125	0.0455927	0.0425532	0.0455927	0.0440729	0.0410334	0.0471125	0.0425532	0.0455927	0.050152	0.0486322	0.0440729	0.0486322	0.0455927	0.0471125	0.0455927	0.0395137	0.0410334	0.0440729	0.050152	0.0486322	0.0471125	0.0410334	0.0531915	0.0410334	0.0440729	0.0440729	0.0425532	0.0410334	0.0471125	0.050152	0.0440729	0.0440729	0.050152	0.0455927	0.0455927	0.0486322	0.0440729	0.0410334	0.0440729
	C_PSE_KH1110_21_03	0.0455927	0.0471125	0.0455927	0.0455927	0.0471125	0.0516717	0.0486322	0.0440729	0.0516717	0.0440729	0.0410334	0.0471125	0.0486322	0.0425532	0.0516717	0.0440729	0.050152	0.0516717	0.0531915	0.0455927	0.0471125	0.050152	0.0455927	0.050152	0.0440729	0.0425532	0.0455927	0.0486322	0.0471125	0.0486322	0.0425532	0.0547112	0.0425532	0.0455927	0.0486322	0.0410334	0.0455927	0.0455927	0.0547112	0.0455927	0.0455927	0.0516717	0.050152	0.050152	0.0516717	0.0425532	0.0425532	0.0486322
	C_PSW_COOK14MV_04_01	0.050152	0.0516717	0.0440729	0.050152	0.0516717	0.050152	0.050152	0.0455927	0.050152	0.0486322	0.0455927	0.0486322	0.0471125	0.0440729	0.050152	0.0455927	0.0486322	0.0531915	0.0516717	0.0471125	0.0516717	0.0486322	0.050152	0.0486322	0.0425532	0.0440729	0.0471125	0.0531915	0.0516717	0.050152	0.0440729	0.056231	0.0440729	0.0471125	0.0471125	0.0455927	0.0440729	0.050152	0.0531915	0.0471125	0.0471125	0.0531915	0.0486322	0.0486322	0.0516717	0.0471125	0.0440729	0.0471125
	C_PSW_COOK14MV_10_01	0.0471125	0.0486322	0.0440729	0.0471125	0.0486322	0.050152	0.0440729	0.0425532	0.050152	0.0455927	0.0425532	0.0486322	0.0471125	0.0410334	0.050152	0.0455927	0.0486322	0.050152	0.0516717	0.0440729	0.0486322	0.0486322	0.0471125	0.0486322	0.0425532	0.0410334	0.0471125	0.050152	0.0486322	0.050152	0.0410334	0.0531915	0.0440729	0.0471125	0.0471125	0.0425532	0.0440729	0.0471125	0.0531915	0.0471125	0.0440729	0.050152	0.0486322	0.0486322	0.050152	0.0440729	0.0410334	0.0471125
	C_PSW_COOK14MV_10_02	0.0440729	0.0455927	0.0410334	0.0440729	0.0455927	0.0471125	0.0440729	0.0395137	0.0471125	0.0425532	0.0395137	0.0455927	0.0440729	0.0379939	0.0471125	0.0425532	0.0455927	0.0471125	0.0486322	0.0410334	0.0455927	0.0455927	0.0440729	0.0455927	0.0395137	0.0379939	0.0440729	0.0471125	0.0455927	0.0471125	0.0379939	0.050152	0.0410334	0.0440729	0.0440729	0.0395137	0.0410334	0.0440729	0.050152	0.0440729	0.0410334	0.0471125	0.0455927	0.0455927	0.0471125	0.0410334	0.0379939	0.0440729
	C_PSW_COOK14MV_19_01	0.0486322	0.050152	0.0425532	0.0486322	0.050152	0.0486322	0.0486322	0.0440729	0.0486322	0.0471125	0.0440729	0.0471125	0.0455927	0.0425532	0.0486322	0.0440729	0.0471125	0.0516717	0.050152	0.0455927	0.050152	0.0471125	0.0486322	0.0471125	0.0410334	0.0425532	0.0455927	0.0516717	0.050152	0.0486322	0.0425532	0.0547112	0.0425532	0.0455927	0.0455927	0.0440729	0.0425532	0.0486322	0.0516717	0.0455927	0.0455927	0.0516717	0.0471125	0.0471125	0.050152	0.0455927	0.0425532	0.0455927
	C_PSW_COOK14MV_19_02	0.0486322	0.050152	0.0455927	0.0486322	0.050152	0.0486322	0.0455927	0.0379939	0.0516717	0.0471125	0.0440729	0.050152	0.0425532	0.0395137	0.0516717	0.0471125	0.0471125	0.0516717	0.0531915	0.0425532	0.050152	0.050152	0.0486322	0.050152	0.0410334	0.0395137	0.0455927	0.0516717	0.050152	0.0516717	0.0395137	0.0547112	0.0425532	0.0455927	0.0425532	0.0440729	0.0425532	0.0486322	0.0547112	0.0486322	0.0486322	0.0516717	0.0440729	0.0471125	0.0486322	0.0455927	0.0395137	0.0455927
	C_PSW_COOK14MV_31_01	0.0455927	0.050152	0.0425532	0.0486322	0.050152	0.0486322	0.0486322	0.0471125	0.0486322	0.0471125	0.0440729	0.0471125	0.0455927	0.0425532	0.0486322	0.0440729	0.0471125	0.0516717	0.0440729	0.0455927	0.050152	0.0471125	0.0455927	0.0471125	0.0410334	0.0425532	0.0455927	0.0516717	0.050152	0.0455927	0.0425532	0.0486322	0.0455927	0.0455927	0.0455927	0.0440729	0.0425532	0.0455927	0.0455927	0.0455927	0.0455927	0.0486322	0.050152	0.0471125	0.050152	0.0455927	0.0425532	0.0455927
	C_PSW_COOK14MV_31_02	0.0455927	0.0471125	0.0410334	0.0455927	0.0471125	0.0471125	0.0455927	0.0410334	0.0471125	0.0440729	0.0410334	0.0455927	0.0440729	0.0395137	0.0471125	0.0425532	0.0455927	0.0486322	0.0486322	0.0425532	0.0471125	0.0455927	0.0455927	0.0455927	0.0395137	0.0395137	0.0440729	0.0486322	0.0471125	0.0471125	0.0395137	0.0516717	0.0410334	0.0440729	0.0440729	0.0410334	0.0410334	0.0455927	0.050152	0.0440729	0.0425532	0.0486322	0.0455927	0.0455927	0.0471125	0.0425532	0.0395137	0.0440729
	C_PSE_DRFT07RR_01_01	0.0455927	0.0471125	0.0425532	0.0455927	0.0471125	0.0486322	0.0455927	0.0410334	0.0486322	0.0440729	0.0410334	0.0471125	0.0455927	0.0395137	0.0486322	0.0440729	0.0471125	0.0486322	0.050152	0.0425532	0.0471125	0.0471125	0.0455927	0.0471125	0.0410334	0.0395137	0.0455927	0.0486322	0.0471125	0.0486322	0.0395137	0.0516717	0.0425532	0.0455927	0.0455927	0.0410334	0.0425532	0.0455927	0.0516717	0.0455927	0.0425532	0.0486322	0.0471125	0.0471125	0.0486322	0.0425532	0.0395137	0.0455927
	FJ876895	0.00151976	0.00607903	0.0212766	0.00759878	0.00607903	0.00759878	0.0227964	0.0273556	0.00759878	0.00911854	0.0212766	0.0151976	0.0227964	0.0197568	0.00759878	0.0182371	0.0243161	0.0106383	0.0212766	0.0227964	0.00607903	0.00911854	0.00151976	0.00607903	0.0182371	0.0197568	0.0288754	0.00759878	0.00607903	0.00151976	0.0197568	0.0227964	0.0212766	0.0197568	0.0197568	0.0212766	0.0197568	0.00151976	0.0227964	0.00911854	0.0106383	0.0227964	0.0334347	0.0334347	0.0273556	0.00759878	0.0197568	0.0227964
	FJ876896	0.050152	0.0486322	0.0455927	0.0471125	0.0486322	0.050152	0.050152	0.0577508	0.0471125	0.0486322	0.0455927	0.0440729	0.050152	0.0471125	0.0471125	0.0455927	0.0486322	0.050152	0.0486322	0.0471125	0.0516717	0.0455927	0.050152	0.0455927	0.0455927	0.0471125	0.0471125	0.0531915	0.0486322	0.050152	0.0471125	0.0471125	0.0486322	0.0471125	0.0440729	0.0455927	0.0471125	0.050152	0.050152	0.0440729	0.0440729	0.050152	0.0607903	0.0607903	0.0516717	0.050152	0.0471125	0.0471125
	FJ876897	0.050152	0.0486322	0.0486322	0.0471125	0.0486322	0.0531915	0.050152	0.0577508	0.050152	0.0486322	0.0455927	0.0471125	0.050152	0.0471125	0.050152	0.0486322	0.0516717	0.050152	0.0516717	0.0471125	0.0516717	0.0486322	0.050152	0.0486322	0.0486322	0.0471125	0.050152	0.0531915	0.0486322	0.0531915	0.0471125	0.0471125	0.0516717	0.050152	0.0440729	0.0455927	0.050152	0.050152	0.0531915	0.0471125	0.0440729	0.0471125	0.0638298	0.0607903	0.0531915	0.050152	0.0471125	0.050152
[truncated: 88 more columns]

## Sheet: CompleteDiff28S
		C. atlantica																				C. cancapae								C. pacifica N														C. columnella		C. urceolaris		C. pacifica S
		C_ANE_AMT22_21A_01_1	C_ANE_AMT22_21A_01_2	C_ANE_MAR_32_01_1	C_ANE_MAR_32_01_2	C_ANE_MAR_36_10_1	C_ANE_MAR_36_10_2	C_ANE_TRAN0106_01_02_1	C_ANE_TRAN0106_01_02_2	C_ANW_ECO_82_01_1	C_ANW_ECO_82_01_2	C_ASW_AMT18_63_01_1	C_ASW_AMT18_63_01_2	C_ASW_AMT18_83_02_1	C_ASW_AMT18_83_02_2	C_ASW_AMT22_58A_02_1	C_ASW_AMT22_58A_02_2	C_ASW_AMT22_58A_04_1	C_ASW_AMT22_58A_04_2	C_ASW_AMT22_60A_01_1	C_ASW_AMT22_60A_01_2	C_ASW_AMT22_45_01_1	C_ASW_AMT22_45_01_2	C_ASW_AMT22_47_02_1	C_ASW_AMT22_47_02_2	C_ASW_AMT22_47A_01_1	C_ASW_AMT22_47A_01_2	C_ASW_AMT22_47A_02_1	C_ASW_AMT22_47A_02_2	C_PNE_KM1109_02_02_1	C_PNE_KM1109_02_02_2	C_PNE_KM1109_08_01_1	C_PNE_KM1109_08_01_2	C_PNE_KH1110_08_01_1	C_PNE_KH1110_08_01_2	C_PNE_KH1110_08_20_1	C_PNE_KH1110_08_20_2	C_PNE_KH1110_08_24_1	C_PNE_KH1110_08_24_2	C_PNW_KH1110_05_02_1	C_PNW_KH1110_05_02_2	C_PNW_TMKT1020_05_01_1	C_PNW_TMKT1020_05_01_2	C_PSW_DRFT07RR_11_01_1	C_PSW_DRFT07RR_11_01_2	C_ISE_VANC10MV_22_01_1	C_ISE_VANC10MV_22_01_2	C_PSE_KH1110_15_01_1	C_PSE_KH1110_15_01_2
C. atlantica	C_ANE_AMT22_21A_01_1
	C_ANE_AMT22_21A_01_2	0
	C_ANE_MAR_32_01_1	0	0
	C_ANE_MAR_32_01_2	0	0	0
	C_ANE_MAR_36_10_1	0	0	0	0
	C_ANE_MAR_36_10_2	0	0	0	0	0
	C_ANE_TRAN0106_01_02_1	0	0	0	0	0	0
	C_ANE_TRAN0106_01_02_2	0	0	0	0	0	0	0
	C_ANW_ECO_82_01_1	0	0	0	0	0	0	0	0
	C_ANW_ECO_82_01_2	0	0	0	0	0	0	0	0	0
	C_ASW_AMT18_63_01_1	0	0	0	0	0	0	0	0	0	0
	C_ASW_AMT18_63_01_2	0	0	0	0	0	0	0	0	0	0	0
	C_ASW_AMT18_83_02_1	0	0	0	0	0	0	0	0	0	0	0	0
	C_ASW_AMT18_83_02_2	0.00103627	0.00103627	0.00103627	0.00103627	0.00103627	0.00103627	0.00103627	0.00103627	0.00103627	0.00103627	0.00103627	0.00103627	0.00103627
	C_ASW_AMT22_58A_02_1	0	0	0	0	0	0	0	0	0	0	0	0	0	0.00103627
	C_ASW_AMT22_58A_02_2	0.00103627	0.00103627	0.00103627	0.00103627	0.00103627	0.00103627	0.00103627	0.00103627	0.00103627	0.00103627	0.00103627	0.00103627	0.00103627	0	0.00103627
	C_ASW_AMT22_58A_04_1	0	0	0	0	0	0	0	0	0	0	0	0	0	0.00103627	0	0.00103627
	C_ASW_AMT22_58A_04_2	0.00103627	0.00103627	0.00103627	0.00103627	0.00103627	0.00103627	0.00103627	0.00103627	0.00103627	0.00103627	0.00103627	0.00103627	0.00103627	0	0.00103627	0	0.00103627
	C_ASW_AMT22_60A_01_1	0	0	0	0	0	0	0	0	0	0	0	0	0	0.00103627	0	0.00103627	0	0.00103627
	C_ASW_AMT22_60A_01_2	0	0	0	0	0	0	0	0	0	0	0	0	0	0.00103627	0	0.00103627	0	0.00103627	0
C. cancapae	C_ASW_AMT22_45_01_1	0	0	0	0	0	0	0	0	0	0	0	0	0	0.00103627	0	0.00103627	0	0.00103627	0	0
	C_ASW_AMT22_45_01_2	0	0	0	0	0	0	0	0	0	0	0	0	0	0.00103627	0	0.00103627	0	0.00103627	0	0	0
	C_ASW_AMT22_47_02_1	0	0	0	0	0	0	0	0	0	0	0	0	0	0.00103627	0	0.00103627	0	0.00103627	0	0	0	0
	C_ASW_AMT22_47_02_2	0.00103627	0.00103627	0.00103627	0.00103627	0.00103627	0.00103627	0.00103627	0.00103627	0.00103627	0.00103627	0.00103627	0.00103627	0.00103627	0	0.00103627	0	0.00103627	0	0.00103627	0.00103627	0.00103627	0.00103627	0.00103627
	C_ASW_AMT22_47A_01_1	0	0	0	0	0	0	0	0	0	0	0	0	0	0.00103627	0	0.00103627	0	0.00103627	0	0	0	0	0	0.00103627
	C_ASW_AMT22_47A_01_2	0	0	0	0	0	0	0	0	0	0	0	0	0	0.00103627	0	0.00103627	0	0.00103627	0	0	0	0	0	0.00103627	0
	C_ASW_AMT22_47A_02_1	0	0	0	0	0	0	0	0	0	0	0	0	0	0.00103627	0	0.00103627	0	0.00103627	0	0	0	0	0	0.00103627	0	0
	C_ASW_AMT22_47A_02_2	0	0	0	0	0	0	0	0	0	0	0	0	0	0.00103627	0	0.00103627	0	0.00103627	0	0	0	0	0	0.00103627	0	0	0
C. pacifica N	C_PNE_KM1109_02_02_1	0.00103627	0.00103627	0.00103627	0.00103627	0.00103627	0.00103627	0.00103627	0.00103627	0.00103627	0.00103627	0.00103627	0.00103627	0.00103627	0.00207254	0.00103627	0.00207254	0.00103627	0.00207254	0.00103627	0.00103627	0.00103627	0.00103627	0.00103627	0.00207254	0.00103627	0.00103627	0.00103627	0.00103627
	C_PNE_KM1109_02_02_2	0.00103627	0.00103627	0.00103627	0.00103627	0.00103627	0.00103627	0.00103627	0.00103627	0.00103627	0.00103627	0.00103627	0.00103627	0.00103627	0.00207254	0.00103627	0.00207254	0.00103627	0.00207254	0.00103627	0.00103627	0.00103627	0.00103627	0.00103627	0.00207254	0.00103627	0.00103627	0.00103627	0.00103627	0
	C_PNE_KM1109_08_01_1	0.00103627	0.00103627	0.00103627	0.00103627	0.00103627	0.00103627	0.00103627	0.00103627	0.00103627	0.00103627	0.00103627	0.00103627	0.00103627	0	0.00103627	0	0.00103627	0	0.00103627	0.00103627	0.00103627	0.00103627	0.00103627	0	0.00103627	0.00103627	0.00103627	0.00103627	0.00207254	0.00207254
	C_PNE_KM1109_08_01_2	0.00207254	0.00207254	0.00207254	0.00207254	0.00207254	0.00207254	0.00207254	0.00207254	0.00207254	0.00207254	0.00207254	0.00207254	0.00207254	0.00103627	0.00207254	0.00103627	0.00207254	0.00103627	0.00207254	0.00207254	0.00207254	0.00207254	0.00207254	0.00103627	0.00207254	0.00207254	0.00207254	0.00207254	0.00103627	0.00103627	0.00103627
	C_PNE_KH1110_08_01_1	0.00103627	0.00103627	0.00103627	0.00103627	0.00103627	0.00103627	0.00103627	0.00103627	0.00103627	0.00103627	0.00103627	0.00103627	0.00103627	0.00207254	0.00103627	0.00207254	0.00103627	0.00207254	0.00103627	0.00103627	0.00103627	0.00103627	0.00103627	0.00207254	0.00103627	0.00103627	0.00103627	0.00103627	0	0	0.00207254	0.00103627
	C_PNE_KH1110_08_01_2	0.00103627	0.00103627	0.00103627	0.00103627	0.00103627	0.00103627	0.00103627	0.00103627	0.00103627	0.00103627	0.00103627	0.00103627	0.00103627	0.00207254	0.00103627	0.00207254	0.00103627	0.00207254	0.00103627	0.00103627	0.00103627	0.00103627	0.00103627	0.00207254	0.00103627	0.00103627	0.00103627	0.00103627	0	0	0.00207254	0.00103627	0
	C_PNE_KH1110_08_20_1	0.00310881	0.00310881	0.00310881	0.00310881	0.00310881	0.00310881	0.00310881	0.00310881	0.00310881	0.00310881	0.00310881	0.00310881	0.00310881	0.00207254	0.00310881	0.00207254	0.00310881	0.00207254	0.00310881	0.00310881	0.00310881	0.00310881	0.00310881	0.00207254	0.00310881	0.00310881	0.00310881	0.00310881	0.00207254	0.00207254	0.00207254	0.00103627	0.00207254	0.00207254
	C_PNE_KH1110_08_20_2	0.00207254	0.00207254	0.00207254	0.00207254	0.00207254	0.00207254	0.00207254	0.00207254	0.00207254	0.00207254	0.00207254	0.00207254	0.00207254	0.00103627	0.00207254	0.00103627	0.00207254	0.00103627	0.00207254	0.00207254	0.00207254	0.00207254	0.00207254	0.00103627	0.00207254	0.00207254	0.00207254	0.00207254	0.00103627	0.00103627	0.00103627	0	0.00103627	0.00103627	0.00103627
	C_PNE_KH1110_08_24_1	0.00103627	0.00103627	0.00103627	0.00103627	0.00103627	0.00103627	0.00103627	0.00103627	0.00103627	0.00103627	0.00103627	0.00103627	0.00103627	0.00207254	0.00103627	0.00207254	0.00103627	0.00207254	0.00103627	0.00103627	0.00103627	0.00103627	0.00103627	0.00207254	0.00103627	0.00103627	0.00103627	0.00103627	0	0	0.00207254	0.00103627	0	0	0.00207254	0.00103627
	C_PNE_KH1110_08_24_2	0.00103627	0.00103627	0.00103627	0.00103627	0.00103627	0.00103627	0.00103627	0.00103627	0.00103627	0.00103627	0.00103627	0.00103627	0.00103627	0.00207254	0.00103627	0.00207254	0.00103627	0.00207254	0.00103627	0.00103627	0.00103627	0.00103627	0.00103627	0.00207254	0.00103627	0.00103627	0.00103627	0.00103627	0	0	0.00207254	0.00103627	0	0	0.00207254	0.00103627	0
	C_PNW_KH1110_05_02_1	0.00103627	0.00103627	0.00103627	0.00103627	0.00103627	0.00103627	0.00103627	0.00103627	0.00103627	0.00103627	0.00103627	0.00103627	0.00103627	0.00207254	0.00103627	0.00207254	0.00103627	0.00207254	0.00103627	0.00103627	0.00103627	0.00103627	0.00103627	0.00207254	0.00103627	0.00103627	0.00103627	0.00103627	0	0	0.00207254	0.00103627	0	0	0.00207254	0.00103627	0	0
	C_PNW_KH1110_05_02_2	0.00103627	0.00103627	0.00103627	0.00103627	0.00103627	0.00103627	0.00103627	0.00103627	0.00103627	0.00103627	0.00103627	0.00103627	0.00103627	0.00207254	0.00103627	0.00207254	0.00103627	0.00207254	0.00103627	0.00103627	0.00103627	0.00103627	0.00103627	0.00207254	0.00103627	0.00103627	0.00103627	0.00103627	0	0	0.00207254	0.00103627	0	0	0.00207254	0.00103627	0	0	0
	C_PNW_TMKT1020_05_01_1	0.00103627	0.00103627	0.00103627	0.00103627	0.00103627	0.00103627	0.00103627	0.00103627	0.00103627	0.00103627	0.00103627	0.00103627	0.00103627	0.00207254	0.00103627	0.00207254	0.00103627	0.00207254	0.00103627	0.00103627	0.00103627	0.00103627	0.00103627	0.00207254	0.00103627	0.00103627	0.00103627	0.00103627	0	0	0.00207254	0.00103627	0	0	0.00207254	0.00103627	0	0	0	0
	C_PNW_TMKT1020_05_01_2	0.00103627	0.00103627	0.00103627	0.00103627	0.00103627	0.00103627	0.00103627	0.00103627	0.00103627	0.00103627	0.00103627	0.00103627	0.00103627	0.00207254	0.00103627	0.00207254	0.00103627	0.00207254	0.00103627	0.00103627	0.00103627	0.00103627	0.00103627	0.00207254	0.00103627	0.00103627	0.00103627	0.00103627	0	0	0.00207254	0.00103627	0	0	0.00207254	0.00103627	0	0	0	0	0
C. columnella	C_PSW_DRFT07RR_11_01_1	0	0	0	0	0	0	0	0	0	0	0	0	0	0.00103627	0	0.00103627	0	0.00103627	0	0	0	0	0	0.00103627	0	0	0	0	0.00103627	0.00103627	0.00103627	0.00207254	0.00103627	0.00103627	0.00310881	0.00207254	0.00103627	0.00103627	0.00103627	0.00103627	0.00103627	0.00103627
	C_PSW_DRFT07RR_11_01_2	0.00103627	0.00103627	0.00103627	0.00103627	0.00103627	0.00103627	0.00103627	0.00103627	0.00103627	0.00103627	0.00103627	0.00103627	0.00103627	0.00207254	0.00103627	0.00207254	0.00103627	0.00207254	0.00103627	0.00103627	0.00103627	0.00103627	0.00103627	0.00207254	0.00103627	0.00103627	0.00103627	0.00103627	0	0	0.00207254	0.00103627	0	0	0.00207254	0.00103627	0	0	0	0	0	0	0.00103627
C. urceolaris	C_ISE_VANC10MV_22_01_1	0.00207254	0.00207254	0.00207254	0.00207254	0.00207254	0.00207254	0.00207254	0.00207254	0.00207254	0.00207254	0.00207254	0.00207254	0.00207254	0.00310881	0.00207254	0.00310881	0.00207254	0.00310881	0.00207254	0.00207254	0.00207254	0.00207254	0.00207254	0.00310881	0.00207254	0.00207254	0.00207254	0.00207254	0.00103627	0.00103627	0.00310881	0.00207254	0.00103627	0.00103627	0.00310881	0.00207254	0.00103627	0.00103627	0.00103627	0.00103627	0.00103627	0.00103627	0.00207254	0.00103627
	C_ISE_VANC10MV_22_01_2	0.00207254	0.00207254	0.00207254	0.00207254	0.00207254	0.00207254	0.00207254	0.00207254	0.00207254	0.00207254	0.00207254	0.00207254	0.00207254	0.00310881	0.00207254	0.00310881	0.00207254	0.00310881	0.00207254	0.00207254	0.00207254	0.00207254	0.00207254	0.00310881	0.00207254	0.00207254	0.00207254	0.00207254	0.00103627	0.00103627	0.00310881	0.00207254	0.00103627	0.00103627	0.00310881	0.00207254	0.00103627	0.00103627	0.00103627	0.00103627	0.00103627	0.00103627	0.00207254	0.00103627	0
C. pacifica S	C_PSE_KH1110_15_01_1	0.00103627	0.00103627	0.00103627	0.00103627	0.00103627	0.00103627	0.00103627	0.00103627	0.00103627	0.00103627	0.00103627	0.00103627	0.00103627	0.00207254	0.00103627	0.00207254	0.00103627	0.00207254	0.00103627	0.00103627	0.00103627	0.00103627	0.00103627	0.00207254	0.00103627	0.00103627	0.00103627	0.00103627	0.00207254	0.00207254	0.00207254	0.00310881	0.00207254	0.00207254	0.00414508	0.00310881	0.00207254	0.00207254	0.00207254	0.00207254	0.00207254	0.00207254	0.00103627	0.00207254	0.00310881	0.00310881
	C_PSE_KH1110_15_01_2	0.00207254	0.00207254	0.00207254	0.00207254	0.00207254	0.00207254	0.00207254	0.00207254	0.00207254	0.00207254	0.00207254	0.00207254	0.00207254	0.00310881	0.00207254	0.00310881	0.00207254	0.00310881	0.00207254	0.00207254	0.00207254	0.00207254	0.00207254	0.00310881	0.00207254	0.00207254	0.00207254	0.00207254	0.00103627	0.00103627	0.00310881	0.00207254	0.00103627	0.00103627	0.00310881	0.00207254	0.00103627	0.00103627	0.00103627	0.00103627	0.00103627	0.00103627	0.00207254	0.00103627	0.00207254	0.00207254	0.00103627
	C_PSE_KH1110_15_01_3	0.00207254	0.00207254	0.00207254	0.00207254	0.00207254	0.00207254	0.00207254	0.00207254	0.00207254	0.00207254	0.00207254	0.00207254	0.00207254	0.00310881	0.00207254	0.00310881	0.00207254	0.00310881	0.00207254	0.00207254	0.00207254	0.00207254	0.00207254	0.00310881	0.00207254	0.00207254	0.00207254	0.00207254	0.00310881	0.00310881	0.00310881	0.00414508	0.00310881	0.00310881	0.00518135	0.00414508	0.00310881	0.00310881	0.00310881	0.00310881	0.00310881	0.00310881	0.00207254	0.00310881	0.00414508	0.00414508	0.00103627	0.00207254
	C_PSE_KH1110_15_01_4	0.00310881	0.00310881	0.00310881	0.00310881	0.00310881	0.00310881	0.00310881	0.00310881	0.00310881	0.00310881	0.00310881	0.00310881	0.00310881	0.00414508	0.00310881	0.00414508	0.00310881	0.00414508	0.00310881	0.00310881	0.00310881	0.00310881	0.00310881	0.00414508	0.00310881	0.00310881	0.00310881	0.00310881	0.00207254	0.00207254	0.00414508	0.00310881	0.00207254	0.00207254	0.00414508	0.00310881	0.00207254	0.00207254	0.00207254	0.00207254	0.00207254	0.00207254	0.00310881	0.00207254	0.00310881	0.00310881	0.00207254	0.00103627
	C_PSE_KH1110_15_02_1	0.00103627	0.00103627	0.00103627	0.00103627	0.00103627	0.00103627	0.00103627	0.00103627	0.00103627	0.00103627	0.00103627	0.00103627	0.00103627	0.00207254	0.00103627	0.00207254	0.00103627	0.00207254	0.00103627	0.00103627	0.00103627	0.00103627	0.00103627	0.00207254	0.00103627	0.00103627	0.00103627	0.00103627	0.00207254	0.00207254	0.00207254	0.00310881	0.00207254	0.00207254	0.00414508	0.00310881	0.00207254	0.00207254	0.00207254	0.00207254	0.00207254	0.00207254	0.00103627	0.00207254	0.00310881	0.00310881	0	0.00103627
	C_PSE_KH1110_15_02_2	0.00103627	0.00103627	0.00103627	0.00103627	0.00103627	0.00103627	0.00103627	0.00103627	0.00103627	0.00103627	0.00103627	0.00103627	0.00103627	0.00207254	0.00103627	0.00207254	0.00103627	0.00207254	0.00103627	0.00103627	0.00103627	0.00103627	0.00103627	0.00207254	0.00103627	0.00103627	0.00103627	0.00103627	0.00207254	0.00207254	0.00207254	0.00310881	0.00207254	0.00207254	0.00414508	0.00310881	0.00207254	0.00207254	0.00207254	0.00207254	0.00207254	0.00207254	0.00103627	0.00207254	0.00310881	0.00310881	0	0.00103627
	C_PSE_KH1110_18_01_1	0.00103627	0.00103627	0.00103627	0.00103627	0.00103627	0.00103627	0.00103627	0.00103627	0.00103627	0.00103627	0.00103627	0.00103627	0.00103627	0.00207254	0.00103627	0.00207254	0.00103627	0.00207254	0.00103627	0.00103627	0.00103627	0.00103627	0.00103627	0.00207254	0.00103627	0.00103627	0.00103627	0.00103627	0.00207254	0.00207254	0.00207254	0.00310881	0.00207254	0.00207254	0.00414508	0.00310881	0.00207254	0.00207254	0.00207254	0.00207254	0.00207254	0.00207254	0.00103627	0.00207254	0.00310881	0.00310881	0	0.00103627
	C_PSE_KH1110_18_01_2	0.00207254	0.00207254	0.00207254	0.00207254	0.00207254	0.00207254	0.00207254	0.00207254	0.00207254	0.00207254	0.00207254	0.00207254	0.00207254	0.00310881	0.00207254	0.00310881	0.00207254	0.00310881	0.00207254	0.00207254	0.00207254	0.00207254	0.00207254	0.00310881	0.00207254	0.00207254	0.00207254	0.00207254	0.00103627	0.00103627	0.00310881	0.00207254	0.00103627	0.00103627	0.00310881	0.00207254	0.00103627	0.00103627	0.00103627	0.00103627	0.00103627	0.00103627	0.00207254	0.00103627	0.00207254	0.00207254	0.00103627	0
	C_PSE_KH1110_21_02_1	0.00103627	0.00103627	0.00103627	0.00103627	0.00103627	0.00103627	0.00103627	0.00103627	0.00103627	0.00103627	0.00103627	0.00103627	0.00103627	0.00207254	0.00103627	0.00207254	0.00103627	0.00207254	0.00103627	0.00103627	0.00103627	0.00103627	0.00103627	0.00207254	0.00103627	0.00103627	0.00103627	0.00103627	0.00207254	0.00207254	0.00207254	0.00310881	0.00207254	0.00207254	0.00414508	0.00310881	0.00207254	0.00207254	0.00207254	0.00207254	0.00207254	0.00207254	0.00103627	0.00207254	0.00310881	0.00310881	0	0.00103627
	C_PSE_KH1110_21_02_2	0.00103627	0.00103627	0.00103627	0.00103627	0.00103627	0.00103627	0.00103627	0.00103627	0.00103627	0.00103627	0.00103627	0.00103627	0.00103627	0.00207254	0.00103627	0.00207254	0.00103627	0.00207254	0.00103627	0.00103627	0.00103627	0.00103627	0.00103627	0.00207254	0.00103627	0.00103627	0.00103627	0.00103627	0.00207254	0.00207254	0.00207254	0.00310881	0.00207254	0.00207254	0.00414508	0.00310881	0.00207254	0.00207254	0.00207254	0.00207254	0.00207254	0.00207254	0.00103627	0.00207254	0.00310881	0.00310881	0	0.00103627
	C_PSE_DRFT07RR_01_01_1	0.00103627	0.00103627	0.00103627	0.00103627	0.00103627	0.00103627	0.00103627	0.00103627	0.00103627	0.00103627	0.00103627	0.00103627	0.00103627	0.00207254	0.00103627	0.00207254	0.00103627	0.00207254	0.00103627	0.00103627	0.00103627	0.00103627	0.00103627	0.00207254	0.00103627	0.00103627	0.00103627	0.00103627	0.00207254	0.00207254	0.00207254	0.00310881	0.00207254	0.00207254	0.00414508	0.00310881	0.00207254	0.00207254	0.00207254	0.00207254	0.00207254	0.00207254	0.00103627	0.00207254	0.00310881	0.00310881	0	0.00103627
	C_PSE_DRFT07RR_01_01_2	0.00103627	0.00103627	0.00103627	0.00103627	0.00103627	0.00103627	0.00103627	0.00103627	0.00103627	0.00103627	0.00103627	0.00103627	0.00103627	0.00207254	0.00103627	0.00207254	0.00103627	0.00207254	0.00103627	0.00103627	0.00103627	0.00103627	0.00103627	0.00207254	0.00103627	0.00103627	0.00103627	0.00103627	0.00207254	0.00207254	0.00207254	0.00310881	0.00207254	0.00207254	0.00414508	0.00310881	0.00207254	0.00207254	0.00207254	0.00207254	0.00207254	0.00207254	0.00103627	0.00207254	0.00310881	0.00310881	0	0.00103627
	C_PSW_COOK14MV_19_01_1	0.00103627	0.00103627	0.00103627	0.00103627	0.00103627	0.00103627	0.00103627	0.00103627	0.00103627	0.00103627	0.00103627	0.00103627	0.00103627	0.00207254	0.00103627	0.00207254	0.00103627	0.00207254	0.00103627	0.00103627	0.00103627	0.00103627	0.00103627	0.00207254	0.00103627	0.00103627	0.00103627	0.00103627	0.00207254	0.00207254	0.00207254	0.00310881	0.00207254	0.00207254	0.00414508	0.00310881	0.00207254	0.00207254	0.00207254	0.00207254	0.00207254	0.00207254	0.00103627	0.00207254	0.00310881	0.00310881	0	0.00103627
	C_PSW_COOK14MV_19_01_2	0.00207254	0.00207254	0.00207254	0.00207254	0.00207254	0.00207254	0.00207254	0.00207254	0.00207254	0.00207254	0.00207254	0.00207254	0.00207254	0.00310881	0.00207254	0.00310881	0.00207254	0.00310881	0.00207254	0.00207254	0.00207254	0.00207254	0.00207254	0.00310881	0.00207254	0.00207254	0.00207254	0.00207254	0.00310881	0.00310881	0.00310881	0.00414508	0.00310881	0.00310881	0.00518135	0.00414508	0.00310881	0.00310881	0.00310881	0.00310881	0.00310881	0.00310881	0.00207254	0.00310881	0.00414508	0.00414508	0.00103627	0.00207254
	C_PSW_COOK14MV_19_01_3	0.00207254	0.00207254	0.00207254	0.00207254	0.00207254	0.00207254	0.00207254	0.00207254	0.00207254	0.00207254	0.00207254	0.00207254	0.00207254	0.00310881	0.00207254	0.00310881	0.00207254	0.00310881	0.00207254	0.00207254	0.00207254	0.00207254	0.00207254	0.00310881	0.00207254	0.00207254	0.00207254	0.00207254	0.00310881	0.00310881	0.00310881	0.00414508	0.00310881	0.00310881	0.00518135	0.00414508	0.00310881	0.00310881	0.00310881	0.00310881	0.00310881	0.00310881	0.00207254	0.00310881	0.00414508	0.00414508	0.00103627	0.00207254
	C_PSW_COOK14MV_19_01_4	0.00310881	0.00310881	0.00310881	0.00310881	0.00310881	0.00310881	0.00310881	0.00310881	0.00310881	0.00310881	0.00310881	0.00310881	0.00310881	0.00414508	0.00310881	0.00414508	0.00310881	0.00414508	0.00310881	0.00310881	0.00310881	0.00310881	0.00310881	0.00414508	0.00310881	0.00310881	0.00310881	0.00310881	0.00414508	0.00414508	0.00414508	0.00518135	0.00414508	0.00414508	0.00621762	0.00518135	0.00414508	0.00414508	0.00414508	0.00414508	0.00414508	0.00414508	0.00310881	0.00414508	0.00518135	0.00518135	0.00207254	0.00310881
	C_PSW_COOK14MV_31_01_1	0.00103627	0.00103627	0.00103627	0.00103627	0.00103627	0.00103627	0.00103627	0.00103627	0.00103627	0.00103627	0.00103627	0.00103627	0.00103627	0.00207254	0.00103627	0.00207254	0.00103627	0.00207254	0.00103627	0.00103627	0.00103627	0.00103627	0.00103627	0.00207254	0.00103627	0.00103627	0.00103627	0.00103627	0.00207254	0.00207254	0.00207254	0.00310881	0.00207254	0.00207254	0.00414508	0.00310881	0.00207254	0.00207254	0.00207254	0.00207254	0.00207254	0.00207254	0.00103627	0.00207254	0.00310881	0.00310881	0	0.00103627
	C_PSW_COOK14MV_31_01_2	0.00103627	0.00103627	0.00103627	0.00103627	0.00103627	0.00103627	0.00103627	0.00103627	0.00103627	0.00103627	0.00103627	0.00103627	0.00103627	0.00207254	0.00103627	0.00207254	0.00103627	0.00207254	0.00103627	0.00103627	0.00103627	0.00103627	0.00103627	0.00207254	0.00103627	0.00103627	0.00103627	0.00103627	0.00207254	0.00207254	0.00207254	0.00310881	0.00207254	0.00207254	0.00414508	0.00310881	0.00207254	0.00207254	0.00207254	0.00207254	0.00207254	0.00207254	0.00103627	0.00207254	0.00310881	0.00310881	0	0.00103627
[truncated: 16 more columns]

## Sheet: Alleles28S
	Position (965 bp fragment)
28S Allele #	44	87	401	515	564	678	866	908
1	T	T	C	T	T	T	T	T		C. atlantica (homozygote)			C. cancapae (homozygote)			C. cancapae (heterozygote)
										C_ANE_AMT22_21A_01			C_ASW_AMT22_45_01			C_ASW_AMT22_47_02
										C_ANE_MAR_32_01			C_ASW_AMT22_47A_01
										C_ANE_MAR_36_10			C_ASW_AMT22_47A_02			C. columnella (heterozygote)
										C_ANE_TRAN0106_01_02						C_PSW_DRFT07RR_11_01
										C_ANW_ECO_82_01			C. atlantica (heterozygote)
										C_ASW_AMT18_63_01			C_ASW_AMT18_83_02			GenBank
										C_ASW_AMT22_60A_01			C_ASW_AMT22_58A_02			C_ANW_DQ237984
													C_ASW_AMT22_58A_04
2	T	T	T	T	T	T	T	T		C. atlantica (heterozygote)			C. cancapae (heterozygote)			C. pacifica N (heterozygote)
										C_ASW_AMT18_83_02			C_ASW_AMT22_47_02			C_PNE_KM1109_08_01
										C_ASW_AMT22_58A_02
										C_ASW_AMT22_58A_04
3	T	T	C	C	T	T	T	T		C. pacifica N (homozygote)			C. columnella (heterozygote)
										C_PNE_KM1109_02_02			C_PSW_DRFT07RR_11_01
										C_PNW_KH1110_05_02
										C_PNE_KH1110_08_01
										C_PNE_KH1110_08_24
										C_PNW_TMKT1020_05_01
4	C	T	T	C	T	T	T	T		C. pacifica N (heterozygote)
										C_PNE_KH1110_08_20
5	T	T	T	C	T	T	T	T		C. pacifica N (heterozygote)
										C_PNE_KH1110_08_20
										C_PNE_KM1109_08_01
6	T	T	C	C	T	C	T	T		C. urceolaris (homozygote)
										C_ISE_VANC10MV_22_01
7	T	T	C	T	T	T	C	T		C. pacifica S (homozygote)			C. pacifica S (heterozygote)
										C_PSE_DRFT07RR_01_01			C_PSE_KH1110_18_01
										C_PSE_KH1110_21_02			C_PSE_KH1110_15_01 (#515 uncertain p<0.51)
										C_PSE_KH1110_15_02			C_PSW_COOK14MV_19_01 (#87 uncertain p<0.9)
										C_PSW_COOK14MV_31_01
8	T	T	C	C	T	T	C	T		C. pacifica S (heterozygote)
										C_PSE_KH1110_18_01
										C_PSE_KH1110_15_01 (#515 uncertain p<0.51)
9	T	T	C	T	T	T	C	C		C. pacifica S (heterozygote)
										C_PSE_KH1110_15_01 (#515 uncertain p<0.51)
10	T	T	C	C	T	T	C	C		C. pacifica S (heterozygote)
										C_PSE_KH1110_15_01 (#515 uncertain p<0.51)
11	T	C	C	T	T	T	C	T		C. pacifica S (heterozygote)
										C_PSW_COOK14MV_19_01 (#87 uncertain p<0.59)
12	T	T	C	T	C	T	C	T		C. pacifica S (heterozygote)
										C_PSW_COOK14MV_19_01 (#87 uncertain p<0.59)
13	T	C	C	T	C	T	C	T		C. pacifica S (heterozygote)
										C_PSW_COOK14MV_19_01 (#87 uncertain p<0.59)

## Sheet: Genotypes28S
28S	Position (965 bp fragment)	44	87	401	515	564	678	866	908
Morphogroup	Specimen
Atlantic
C. atlantica	C_ANE_AMT22_21A_01	T	T	C	T	T	T	T	T
C. atlantica	C_ANE_MAR_32_01	T	T	C	T	T	T	T	T
C. atlantica	C_ANE_MAR_36_10	T	T	C	T	T	T	T	T
C. atlantica	C_ANE_TRAN0106_01_02	T	T	C	T	T	T	T	T
C. atlantica	C_ANW_ECO_82_01	T	T	C	T	T	T	T	T
C. atlantica	C_ASW_AMT18_63_01	T	T	C	T	T	T	T	T
C. atlantica	C_ASW_AMT22_60A_01	T	T	C	T	T	T	T	T
C. atlantica	C_ASW_AMT18_83_02	T	T	Y	T	T	T	T	T
C. atlantica	C_ASW_AMT22_58A_02	T	T	Y	T	T	T	T	T
C. atlantica	C_ASW_AMT22_58A_04	T	T	Y	T	T	T	T	T
C. cancapae	C_ASW_AMT22_45_01	T	T	C	T	T	T	T	T
C. cancapae	C_ASW_AMT22_47A_01	T	T	C	T	T	T	T	T
C. cancapae	C_ASW_AMT22_47A_02	T	T	C	T	T	T	T	T
C. cancapae	C_ASW_AMT22_47_02	T	T	Y	T	T	T	T	T
GenBank	C_ANW_DQ237984	T	T	C	T	T	T	T	T
Indo-Pacific
C. columnella	C_PSW_DRFT07RR_11_01	T	T	C	Y	T	T	T	T
C. pacifica N	C_PNE_KM1109_02_02	T	T	C	C	T	T	T	T
C. pacifica N	C_PNW_KH1110_05_02	T	T	C	C	T	T	T	T
C. pacifica N	C_PNE_KH1110_08_01	T	T	C	C	T	T	T	T
C. pacifica N	C_PNE_KH1110_08_24	T	T	C	C	T	T	T	T
C. pacifica N	C_PNW_TMKT1020_05_01	T	T	C	C	T	T	T	T
C. pacifica N	C_PNE_KH1110_08_20	Y	T	T	C	T	T	T	T
C. pacifica N	C_PNE_KM1109_08_01	T	T	T	Y	T	T	T	T
C. urceolaris	C_ISE_VANC10MV_22_01	T	T	C	C	T	C	T	T
South Pacific
C. pacifica S	C_PSE_DRFT07RR_01_01	T	T	C	T	T	T	C	T
C. pacifica S	C_PSE_KH1110_21_02	T	T	C	T	T	T	C	T
C. pacifica S	C_PSE_KH1110_15_02	T	T	C	T	T	T	C	T
C. pacifica S	C_PSW_COOK14MV_31_01	T	T	C	T	T	T	C	T
C. pacifica S	C_PSE_KH1110_18_01	T	T	C	Y	T	T	C	T
C. pacifica S	C_PSE_KH1110_15_01	T	T	C	Y	T	T	C	Y
C. pacifica S	C_PSW_COOK14MV_19_01	T	Y	C	T	Y	T	C	T
