# Supplementary material for: Global biogeography and evolution of Cuvierina pteropods
Source: BMC Evol Biol. 2015 Mar 12;15:39. doi: 10.1186/s12862-015-0310-8 (PMC4443520; doi:10.1186/s12862-015-0310-8)
Supplement: Additional file 5: — Assessment of ecological niche overlap between Cuvierina morphotypes using Schoener’s D . [file 12862_2015_310_MOESM5_ESM.xlsx]

## Sheet: SchoenersD
	Schoener's D pairwise niche overlap between Cuvierina morphotypes
N		C. atlantica	C. cancapae	C. pacifica S	C. pacifica N	C. columnella	C. urceolaris
69	C. atlantica
14	C. cancapae	0.40564
20	C. pacifica S	0.427272	0.489279
20	C. pacifica N	0.316372	0.436308	0.524597
17	C. columnella	0.389843	0.557532	0.7143	0.71576
30	C. urceolaris	0.193974	0.490381	0.324375	0.481445	0.422477
